# Supplementary material for: Feeding Strategy Shapes the Evolution of the Hyaluronidase Gene Family in Medicinal Leeches
Source: Ecol Evol. 2026 Jul 14;16(7):e74049. doi: 10.1002/ece3.74049 (PMC13368403; doi:10.1002/ece3.74049)
Supplement: Supplementary file 1 — Supporting Information S1: FASTA file of hyaluronidase gene family CDSs from eight leech species and one outgroup. Supporting Information S2: Table S1 (pairwise sequence identities of hyaluronidase gene family members in eight leech species), Table S2 (summary of RNA‐seq read mapping rates for all samples), Table S3 (phylogenetic ANOVA comparing hyaluronidase gene expression between hematophagous and non‐hematophagous leeches) and Figure S1 (comparative expression of hyaluronidase gene family members hya3–hya5 across leech species). Supporting Information S3: Excel file of TPM values for hyaluronidase gene family members (hya1–hya5) in six leech species, 12 samples per species. [file ECE3-16-e74049-s001.zip]

Archive with 3 entries (3 files):
- ece374049-sup-0001-Supinfo01.fasta
- ece374049-sup-0002-Supinfo02.docx
- ece374049-sup-0003-Supinfo03.xlsx
