# Supplementary material for: Feeding Strategy Shapes the Evolution of the Hyaluronidase Gene Family in Medicinal Leeches
Source: Ecol Evol. 2026 Jul 14;16(7):e74049. doi: 10.1002/ece3.74049 (PMC13368403; doi:10.1002/ece3.74049)
Supplement: Supplementary file 1 — Supporting Information S1: FASTA file of hyaluronidase gene family CDSs from eight leech species and one outgroup. Supporting Information S2: Table S1 (pairwise sequence identities of hyaluronidase gene family members in eight leech species), Table S2 (summary of RNA‐seq read mapping rates for all samples), Table S3 (phylogenetic ANOVA comparing hyaluronidase gene expression between hematophagous and non‐hematophagous leeches) and Figure S1 (comparative expression of hyaluronidase gene family members hya3–hya5 across leech species). Supporting Information S3: Excel file of TPM values for hyaluronidase gene family members (hya1–hya5) in six leech species, 12 samples per species. [file ECE3-16-e74049-s001.zip › ece374049-sup-0001-Supinfo01.fasta]

>hya1-Hirudinaria_manillensis
ATGTCTTATTTTATTTTAACTTTAAAACTTCTAATTTTTTTATACGTTTCTGAGTGTGAGTGCAGTACTCAGTGCAACGTATCTGTTCAACATAAAGTTGTTAGCAATGAGGTTGAAGACTTTTTTATCAGCTTTTGCATAGATTCTTTTATGTTTGATCCAAAAGTGCGATGGCACGGCTTTAACTTCAGTTCTCCAAAACTGCACACCCTGATGAGCAGCATGGCGCCATCAATTCTAAGAATAGGGGGTGGTCCTGCAGATTTCCTATTCTTTGACATACCTGAAGATGCTCTAAATTCCTCTGGAGTGAAACCTGACCCTATTGTCATGTCCAAATTAGATTTGGTGAACCTCATTACACTGACAAGAGCTACACACAGTAGGTTGTTGTTTGACTTCAATGCTCAACTCCGATATGGCTATCAGTGGGATCCTTCAAATGCTATAAAAATCCTAGAATTTTGTCAAAAAAATGGATATGGTGAAAATATTGACTTTGAGCTTGGAAATGAACCTGACTATTTATTACCAGAATTAATTACACCAAAACTCCTTGGAGAGGACTTCAAAATACTCAAAAGAATAACAAAACATTATTCTGCCTTCAATAATAGTGCTATTGTAGGTCCTGACATAATTTCTGCAAGCACTCTAGCATTGGATTACCTAAGCAGTGTTGTCAATGCTTCTGGAGACTTTTTGAGGGCTGCCACTTTTCACCATTACTACTTCAGAGGAGATATTGCTAATTATACAGAATATTTAAAGGCAGATTACTTTCTTAACTTAGAAGCTCACATTAACTCAGTAAAAAATAAGCTGTCCAAGACAAAATATCCTAAACTTGACTTGTGGATAGGAGAAACCAGTGATGCCTGGCACAGTGGAACACCAAATGTATCAAACAGATTTATCTCAGCATTTTTGTGGCTCGATAAATTAGGGCTTAGTGCCCTCATGGGGATGAAAGTTGTCATGAGACAGACTTTGTTTGGTTTTGATTACGCTCTGCTCGACCAGGATCTAAATCCAAATCCTGATTTCTGGTTGTCATGGTTGCATAAAAGCTTTGTTGGCAGACGTGTGTTTAAGACTGAACCAGCCTGCACTAACAATGGAACAAAAACTTGCAGGATGTATGCCCATTGCACAAAACCAAGTCCTTTATATAAGCCGGGATCCCTGACTCTATTTGCACTGAACGTTGACCCGAAGGCAGTTGCATTGCTATCATTCACTGGCATACTGAAAGGACAAGAATACCACATATATCTAGTAGAGGCTGGAAATGAGGAAAAGGTGACCGTGCTGTCGAGATTTTGCAAGGTCAATGGGAAGATAATGAAAATGCCTTCTGACCAGAGCATGCCTCAGGTTGTGCCAACAGAGCAAGATCTGAGTTTGCCTTTTAAACTTCTACCTCTAACTTATGCCTTCCTGGTATTTCACAAGGTTAATGTTGAGGCTTGCCATGGAGAAGCATCAGTTGTTGATGCAGATTTCTGA
>hya2-Hirudinaria_manillensis
ATGGAAGTGTGGATTGTTTTCAAAATAATTTTGGCTCTAGCCGGTGTGGCAATGGGCAAATTGAAATTTATTCCGGGAAAAATTGTTTCCGTGAAAGTGGACACTGATAATATCGTCAACGTGGTGGAACCTCGCTTTCTGAGCTACTGCCTGGATTCTGATATGTTCGATCCCAAGATTCGTTGGCTGAAATTCAATTTCAGTTCAGTTAAGCTTCATACATTATTGAAGTCTCTGTCTCCGGCATATCTTAGAGTTGGAGGCTATCCGGCCGACTACCTCTTCTTTGATATTCCATACAATTTGCTCAATGGCTCTCAAGTATCCAACGAATTGGTTTACATGACTAAGGAAGACGTCATCAATTTGGTTGAATTAACAAAGTCTACCGGAAGTCGTCTCATTTTCGACTTAAACCTTCAACTTCGGTTTGGCAAACATTGGGATCCATCGAACGCCATACTTCTGATGGAGTTCTTGTCTCAGAGTGGTTACGGAAACAATATCGATTGGCAGCTTGGAAACGAACCAAGTTACTGGGCAAATGGAGTGACTACTCCTGAGCAAATTGCCAAGGACTTCAGAATCCTTCATAATCTTATTAGGCAATATCCATTAATGAAGAACAGTGTCATTTCTGGCCCTGACATCATCACAGTCAATAGAAATGGACTGGTATATCTAGAAGCTCTCTCAAACTATTCTGGAGACGTTGTGCAAGCAGTTTCATTTCATCATTACTACTTGAGAGGAGACAAGGCAACTTACGAAACCTATTTGGATCCAACGCTATTCAAAAACTTGGAAGACGTGGTGGACATGATAGAAGAATCTTTGAGCCACACGGCGCACCCGTCATTGCCAATGTGGATCGGAGAAACAAGCGATGGGTGGAATGGAGGAACTCCAAATGTGTCAGATCGATTCGTATCAGGTTTTCTATGGCTGGAAAAATTAGGACTAAGTGCAAAAAGAGGTATAAAAGTTGTGGCCAGACAAACTTTGTATGGTCACAACTACCCACTCCTGGATATGGACATGAATCCTAATCCTGATTTTTGGTTGTCATGGTTGCACAAAAAGCTAGTAGGCCAGACAGTTTTTCGGGTGCATTATGATGGAGACTTGAGAACCAGGGTTTATTCCCATTGCACAAAGGCCAGCCAACAATATGCTATAGGCTCATTAACGGTATTTGCTCTCAATGTCGATCCAAACAACTCTGTTTCGCTCCTTTTTGAAGGAGCCCTGAATAGTCAGCCCGTCCACTTGTACCTGGTTGAACCAGATGTCAAAGGAGATGACAATCACTACCTTGCCAACTCCAAAAAAGTACCCATGCTCTCGAGGTGGAGCAAATTAAACGGCAGACGATTGGAGCTAGTGGATGATCACACAATGCCAGATTTGATACCAGAATTGCTACAGCCAGGAAGTCCAGCGGTGCTTCCTCCTCTCACGTATGCCTTTATCGTCTTCCCTGATGCCAACATTCTCAATTGCTTTTAA
>hya3-Hirudinaria_manillensis
ATGAAGTTAGCGCCAGTACTTTTGAGTGTCGCCTTCATATTTGCGACAACGCCGGCAGATAAAGTTTACATCGAGATTGATACAAATCACGTTATCAACACGGTCTCAGAAAGATTCCTCGGTGTTGCATTGGACACTTCTCTGTTTACCGAAGAGGGACTGAGAAAAGACATAGATATCAAATCCGTGAAATTGGCAACCTTACTCAGGGCTATATCTCCAGGCTACTTTAGACTCGGCGGAACATCGGCTAATTGGCTCTTCTACGGCATTCCAAGTTCAAAGTTGAAAAGTCTCGGTTATCCGAAAGCAAACCTGATGACCGACGAAAACTTGGACAACATCATAGCACTGACGAAGAAAACAGGACTGAGACTGTTGTACGACCTCAACGCCAACCTGAGGTTTGGAACGGAATGGAATCCGTCAGATGCCATCAGGTTGTTTGAATACTGCAAGAGGAAGCATTACGGAGACAACATTGATTGGGAGCTCGGAAACGAACCCAACCATGACTCACCTGCCCAAAAGACCCTCCTTCCACCAGACCAAGTGGCACTGGACTTCATCAACTTGAAACACCTCATGGAAACTTACGGCATCTTCGAGAACAGCTCCCTGGTTGGTCCTGACGTTGGAGGATCCGGATTGGAATATTTTAAAAAGGTCAACGACATCGCCGGGAAATATCTGCAGGCCTACACGATCCACCATTACTACTTCGACGGCCGGAAAGCCACTCCAGAGAATTACACGGATCCGAGCAACTTTGCAAAGCTGGAGACCTTCTTCTCGAAGATCCAGCAGATCCTCAAAGCGTCAGAAGATCCTGGAAAACCCGTCTGGCTGGGAGAAACCAGCAGCGGATACGGAAGTGGAACCAGGAATGTTTCCGATCGATACGTCTCGGGATTTCTAACGATGGACAAGTTAGGCTGCAGTGCAGCTCAGAACGTCAGCGTCGTAGTTAGACAAACGATATTCAACGGTCATTACGGACTCATCGACTTCCGGAACTTTGAGCCTAATCCGGACTATTGGCTCACCTGGGCTCACCACAAACTCGTGGGCAGAAAGGTCTTTAAGGTGGATGTGTTTAGTAATGAGAAGACCCCAAAGACCATCAGAGTTTATGCCCAGTGCACCAAGAACACACTTTATCCTGCTGGTTCAGTGACTGTATTCGCTTTGAATGTTCATCCAACCGAATCCAAGAACCTGTTCTTTGACAGGGGCAGTGGTTTCGATGGTAACATTTATGCGTACATCATGAGGCCATCGAAGAGAGATATACTGTCAAAGGATGTCTTGATTAACGGTGTCCTGATGAAAATGAAGTCAAAAATCGAAATGCCACACCTGCCTCTGCCGAAACTGGTGAAAAGGATCACATTGAGTCCCCTTACTTTCGGGTTCTTCGTCTTCCCTCAAGCCAACGTCTCTCACTGCCGCGATTAG
>hya4-Hirudinaria_manillensis
ATGGAATTTGTGAAGATTTTATTATTTATATTTGTCTTACTCCTTGCTTTCTGTACAAGTAAAGAAGTACAAGTAACAGTTGATGTTGATAAAGTTATAGCCACAGTTAGTGAATATTTTCACGGTGTAGCCTTTGATGCATCTCTTTTCACAACATATGGACTTTGGAAATTTGTGAATATTGAATCTCCGAAATTAGTTACTCTGTTGAAAGGACTTTCACCAGGTTACTTCAGAGTTGGTGGAACATTTGCCAACTGGTTGTTTTTTGAATTGGACAAAAACAACAAATGGAATAATTATTGGGCTTTCAATAAAAAAATTACGAAGGATGCAAGAAAGACTCGAGGATGGTTGTTTAGACCTCCGAACAAATTACCCAAGGACACTTTTGACAAATTGGTGACTTTAACAAAGGACAGCAACATGAGGCTGCTGTTTGATTTGAATGCTGAAGTCAGAACACCTGAGGGTAAATGGGATCCTGAAGAAGCTGAAAAGTTGTTCAAACATTGCATTTCTCAAAAGTATGGCGACAACATCGATTGGGAACTTGGAAATGAGCCAAATCACATATCGGCCCATAACTTAACCGAGAAACAGGTTGGCGAAGATTTCTTGCAGTTGTATAACCTTCTTCAGGATCCAAAATATTCCTCTCTCAACAAAGGTGCTCTTGTTGGACCTGATGTGGGATGGATGGGAGTTAATTATACCAGAGGGCTAGCAAATGGGGCTGGTGATCATATCACAGCCTTTACCCTTCATCAGTATTATTTTAATGGAAATACTTCAGACAAGGCGACGTATCTTAACGTCTCGTATTTTGAGAAGCTGCAATTACTGTTCAATAAAGTGAAAACCGTATTAAAAGATTCTAAGCATAAAGACAAACCAATATGGCTTGGAGAAACAAGTTCTGGGTACAACAGTGGAACGAAGGATATATCGGATCGATATGTTTCTGGATTTCTAACTTTGGATAAGTTGGGACTCAGTGCGGTAAATGGTGTAAAAGTTGTGATAAGACAAACGATATACAATGGTTACTATGGACTCCTCGACAAAAATACTTTGGATCCAAATCCCGATTACTGGTTAATGCATGTTCACAATTCTTTGGTGGGAAATAAGGTTTTCAAAGTGAAAGTGCATGATCCAACGAATAAAACTCGAGTTTACGCTCAGTGCACCAAAGTTAATAGCACGCACACCCAGAACAAGTACTTAAAGGGTTCATTAACGATCTTTGCTCTTAACGCTGGAAATGAAGATGTGGAGTTTAAAATTGATAAATATTCTGGAATAAAGGTTAATTCATACATTCTCACTCCAGGTGAATCTGACCTTACATCCAAGAAAATGTTATTAAATGGAATTGAATTACAGTTGAAGAATGAACAGCTACCAATTTTAAATGAAAAGCAATCTCTTTCCCCTTCTTTTAAATTGCCAAAAGAATCATTTGGGTTTTTTGTTGTTCCTGAAGCTAATGTTGCAAAATGCCAAGATTAA
>hya5-Hirudinaria_manillensis
ATGACTTTACGTCTAATCATTTCATTGCTTGTCAGTGCTTTGTATTGTGTTGGTTCTTCCAGTAAAGAGATTGCTGTGACAATTGACGATAAGAATGTGATTGCATCTGTCGGTGAGTCTTTCCATGGAGTTGCCTTTGATGCGTCTCTATTCTCGCCCAAGGGTCTTTGGAGCTTTGTTAATATTACCTCTCCAAAATTGTTCAAATTGCTGGAAGGACTTTCTCCTGGATACTTCAGAGTTGGCGGAACGTTTGCCAATTGGCTGTTTTTTGACTTGGAAGAAAATAATAAGTGGAAGGATTATTGGGCTTTTAAAGACAAAACCCCCGAAACCGCGACAATAACAAGGAGATGGCTGTTCAGAAAACAAAATAATCTGAAAAAGGAGACTTTTGACGATTTAGTGAAACTAACAACGGGAAGCAAGATGAGATTGTTATTCGATTTGAATGCCGAAGTGAGGACTGGTTATGAAATTGGAAAGAAGATGACATCCACTTGGGATTCATCTGAGGCTGAAAAGTTATTTAAATATTGTGAGTCAAAAGGTTACGGAGACAATATCGATTGGGAACTTGGAAATGAACCGGACCACACCTCAGCTCACAATTTAACTGAAAAGCAGGTTGGAGAAGATTTCAAAGCACTGCATGACGTTCTAGAGAAATATCCAACTCTTAACAAGGGATCGCTCGTTGGTCCAGATGTAGGATGGATGGGCGTCAGCTATGTCAAGGGATTGGCAGACGGGGCAGGTGACCTTGTAACTGCTTTTACACTCCACCAATATTATTTCGATGGAAACACCTCTGATGTGTCAACGTATCTTGATGCCTCATACTTTAAAAAGCTGCAACAGCTGTTTGATAAAGTGAAAGATGTTTTGAAAAATTCTCAACATAAAGACAAACCATTATGGCTTGGAGAAACAAGTTCTGGATACAACAGCGGCACAAAAGATGTATCCGATCGATATGTTTCAGGATTTCTAACATTAGACAAGTTGGGTCTCAGTGCAGCTAACAATGTAAAGGTTGTTATAAGACAGACAATATACAATGGATATTACGGTCTCCTTGATAAAAACACTTTAGAGCCAAATCCGGATTACTGGTTAATGCATGTTCACAATTCTTTGGTCGGAAATACAGTTTTTAAAGTTGACGTTGGTGATCCAACTAATAAAACGAGAGTTTATGCACAATGTACCAAAACAAATAGCAAACATACTCAAGGCAAGTATTACAAGGGCTCTTTGACAATCTTTGCACTTAATGTTGGAGATGAAGAAGTAACGTTAAAGATCGGTCAATACAGCGGTAAAAAAATTTTTACATACGTTCTGACACCTGAAGGAGGACAACTTACATCACAGAAAGTTCTCTTGAATGGAAAGGAATTGAACTTAGTGTCTGATCAGTTACCAGAACTAAATGCAGATGAATCCAAAACATCTTTCACCTTATCTCCAAAGACATTTGGTTTTTTTGTTGTTCCCGATGCTAATGTTGAAGCATGCAAAAAATAA
>hya1-Hirudinaria_bpling
ATGTTTTATTTTACTTTAACTTTAAAACTTCTAATTTTTGTATACGTTTCTGAGTGTGAGTGCAGTACTCAGTGCAACGTATCTGTTCAACATAAAGTTGTTAGCAATGAGGTTGAAGACTTTTTTATCAGCTTTTGCATAGATTCTTTTATGTTTGATCCAAAAGTGCGATGGCACGGCTTTAACTTCAGTTCTCCAAAACTGCACACCCTGATGAGCAGCATGGCGCCATCAATTCTAAGAATAGGGGGTGGCCCTGCAGATTTCCTATTCTTTGACATACCTGAAGATGCTTTAAATTCCTCTGGAGTGAAACCTGACCCTATTGTCATGTCCAAATCAGATTTGGTGAACCTCATTACATTGACAAGAGCTACACACAGTAGGTTGTTGTTAGACTTCAATGCTCAACTCCGATATGGCTATCAGTGGGATCCTTCAAATGCTATAAAAATCCTAGAATTTTGTCAAAAAAATGGATATGGTGAAAATATTGACTTTGAGTTAGGAAATGAACCTGACTATTTATTACCAGAATTAATTACACCAAAACTCCTTGGAGAGGACTTCAAAATACTCAATAAAATAACAAAACATTACTCTACCTTCAATAATAGTGCTATTGTAGGTCCTGACATAATTTCTGCAAGTACTCTAGCATTGGATTACCTAAGCAGTGTAGTCAATGCTTCCGGAGACTTTTTGAGGGCTGCCACTTTTCACCATTACTACTTCAGGGGAGATATTGCTAATTATACAGAATATTTAAAGGCAGATTACTTTCTTAACTTAGAAGCTCACATTAACTCAGTAAAAAATAAGCTGTCCAAGACAAAATATCCTAAACTTGACTTGTGGATAGGAGAAACCAGTGATGCCTGGCACAGTGGAACACCAAATGTATCAAACAGATTTATCTCAGCATTTTTGTGGCTTGATAAATTGGGTCTTAGTGCCCTCATGGGGGTGAAAGTTGTCATGAGACAGACTTTGTTTGGTTTTGATTACGCTCTGCTCGACCAGGATCTAAATCCAAATCCTGATTTCTGGTTGTCATGGTTGCACAAAAGCTTTGTCGGCAGACGTGTATTTAAGACCGAACCAGCCTGCACCAACAATGGAGCAAAAACTTGCAGGATGTATTCCCATTGCACAAAACCAAGTCCTTTATATAAGCCGGGATCCCTGACTCTATTTGCACTGAACGTCGACCCGAAGGCAGTTGCATTGCTATCATTCACAGGCATACTGAAAGGACAAGAATACCACATATATCTAGTAGAGGCTGGAAATGAGGAAAAGGTGACCGTGCTGTCGAGATTTTGCAAGGTCAATGGGAAGATAATGAAAATGCCTTCTGACCGGAGCATGCCTCAAGTCGTGCCAAAAGAGCAAGATCTGAGTTTGCCTTTTAAACTTCCACCTCTGACTTATGCCTTCCTGGTATTTCACAAGGTTAACATTGAGGCTTGCCATGGAGAAGCATCGGTAGTTGATGCAGATTTCTGA
>hya2-Hirudinaria_bpling
ATGGAAGTGTGGCTTGTTTTCAAAATAATTTTGGCCCTAGCCGGTGTGGCAATGGGCAAATTGAAATTTATTCCGGGAAAAATTGTTTCCGTGAAAGTGGACACTGATAATATCGTCAACGTGGTGGAACCTCGTTTTCTAAGCTACTGCCTGGATTCTGACATGTTCGATCCCAAGATTCGTTGGCTGAAGTTCAATTTCAGCTCAGTGAAGCTTCATACATTATTGAAGTCTCTGTTTCCGGCATATCTTAGAGTTGGAGGCTATCCGGCCGATTACCTCTTCTTTGATATTCCATACAATTTGCTCAATGGCTCTCAAGTATCCAACGAATTGGTTTATATGACTAAGGAAGACATCATCAATTTGGTTGAATTAACAAAGTCTACCGGAAGTCGTCTCATTTTCGACTTAAACCTTCAACTTCGGTTTGGCAAATATTGGGATCCATCGAACGCCATACTTCTGATGGAGTTCTTGTCTCAGAGTGGTTACGGAAACAATATCGATTGGCAGCTTGGAAACGAACCAAGTTACTGGGCAAATGGAGTGACTACTCCTGAACAAATTGCCAAGGACTTCAGAATCCTTCATAATCTTATTAGGCAATATCCATTAATGAAAAACAGTGTCATTTCTGGTCCTGACATCATCACAGTCAATAGAAATGGACTGGTATATCTAGAAGCTCTCTCAAACTATTCTGGAGATGTTGTGCAAGCAGTTTCATTTCATCATTACTACTTGAGAGGAGACAAGGCAACTTACGAGACTTATTTGGATCCAACGCTATTCAAAAACTTGGAAGACGTGGTGGACATGATAGAAGAATCTTTGAGCCACACGACGCACCCGTCGTTGCCCATGTGGATCGGAGAAACAAGCGATGGGTGGAATGGAGGAACTCCAAATGTGTCGGATCGATTCGTATCAGGTTTTCTATGGCTGGAAAAATTAGGGCTAAGTGCAAAAAGAGGTATAAAAGTTGTGGCCAGGCAAACCTTGTATGGTCACAACTACCCACTCCTGGATATTGACATGAATCCTAATCCTGATTTTTGGTTGTCATGGTTGCACAAAAAGCTAGTAGGTCAGAAAGTTTTTCAGGTGCATCATGATGGAGACTTGGGAACCAGGGTTTATTCACATTGCACAAAGGCCAGCCAACAATATGCTATAGGCTCATTAACGGTATTTGCTCTCAATGTTGATCCAAACAACTCTGTTTCGCTCCTTTTTGAAGGAGCCCTGAGTAGTCAGCCCGTCCACTTGTACCTGGTTGAACCAGATGTCAACGGAGATGACAATCATAACCGTGCCAACTCTAAAGAAGTACCCATGCTCTCGAGGTGGAGCAAATTAAATGGCAGACGGTTGGAGCTAGTGGATGATCACACAATGCCAGATTTGATACCAGAATTGATACAGCCAGGAAGTCCAGCGGTGCTTCCTCCTCTCACGTATGCCTTTATCGTCTTCCCTGATGCCTACATTCTCAATTGCTTTTAA
>hya3-Hirudinaria_bpling
ATGAAGTTAGCGCCAGTACTTTTGAGTGTCGCCTTCATATTTGCGACAACGCCGGCAGAAAAAGTTTACATCGAGATTGATACAAATCACGTTATCAACACGGTCTCAGAAAGATTCCTCGGTGTTGCATTGGACACTTCTCTGTTTACCGAAGAGGGACTGAGAAAAGACATAGATATCAAATCCGTGAAATTGGGAACCTTACTCAGGGCTATATCTCCAGGCTACTTTAGACTCGGCGGAACATCGGCTAATTGGCTCTTCTACGGCATTCCAAGTTCAAAGTTGAAAAGTCTCGGTTATCCGAAAGCAAATCTGATGACCGACGAAAACTTGGACGACATCATAGCAATGACGAAGAAAACAGGACTGAGACTTTTGTATGACCTCAACGCCAACCTGAGGTTTGGAACGGAATGGAATCCGTCAGATGCCATCAGGTTGTTCGAATACTGCAAGAGGAAGCATTACGGGGACAACATTGATTGGGAACTCGGAAACGAACCCAACCATGACTCACCTGCCCAAAAGACCCTCCTTCCACCCGACCAAGTGGCACTGGACTTCATCAACTTGAAACACCTCCTGAAAACTTACGGCATCTTCGAGAACAGCTCCCTGGTGGGTCCTGACGTTGGAGGATCCGGACTGGAATATTTTAAAAAGGTCAACGACATCGCCGGGAAATATCTGCAGGCCTACACGATCCACCATTACTACTTCGACGGCCGGAAAGCCACTCCAGAGAACTACACGGATCCGAGCAACTTTGCAAAGCTGGAGACCTTCTTTTCGAAGATCCAGCAGATCCTCAAAGCATCAGAAGATCCTGGAAAACCCGTCTGGCTGGGGGAAACCAGCAGCGGATACGGAAGTGGAACCAGGAATGTTTCCGATCGATACGTCTCGGGATTTCTAACGATGGACAAGTTAGGCTGCAGTGCAGCTCAGAACGTCAGCGTCGTGGTGCGACAAACGATATTCAACGGTCACTATGGACTCATAGACTTCCGGAACTTTGATCCTTATCCGGACTATTGGCTCACCTGGACCCACCACAAACTCGTGGGCAGAAAGGTCTTCAGGGTGGACGTGTTCAGTAACGAGAAGCCCCCGAAGACCATCAGAGTTTATGCCCAGTGCACCAAGAACACACTTTACCCTGCTGGTTCAGTGACTGTATTCGCTTTGAATGTTCATCCAACCGAAACCAAGAACCTGTTCTTTGACAGGGGCAGTGGTTTCGATGGTAACATTTATGCTTACACCATGAGGCCATCGAAGAGAGATATACTGTCAAAAGATGTCTTAATAAACGGTGTCCTGATGAAAATGAAATCAAAAACCGAAATGCCACACCTGCCCCTGCCGAAACTGGTGAAAAGGATCACATTGAGTCCCCTTACTTTCGGGTTCTTCGTCTTCCCTCAAGCCAACGTTCCCCACTGCCGCGATTAG
>hya4-Hirudinaria_bpling
ATGGAATTTGTGAAGATTTTATTATTTATTTTTGTCTTAGTCCATGCTTTCTGTACAAGTAAAGAAATACAAGTAACAGTTGATGTTGATAATGTTATAGCCTCAGTTAGTGAATATTTTCACGGAGTGGCCTTTGATGCATCTCTTTTCACAACATATGGACTTTGGAAATTTGTGAATATTGAATCTCCAAAATTAGTTACTCTGTTGAAAGGACTTTCACCAGGTTATTTCAGAGTTGGTGGAACATTTGCCAATTGGTTGTTTTTTGAATTGGACCAAAACAACAAATGGCATAAATATTGGGCTTTCAATAAAAAAATTACGAAGGATGCAAGAAGGACTCGAGGATGGTTGTTTAGACCTCCGAACAAATTACCCAAAGAAACCTTTGACAAATTGGTGACTTTAACGAAGAACAGCAACATGAGGCTGTTGTTTGATTTGAACGCTGAAGTCAGATTATCTGATGGTAAATGGGATCCTGAAGAGGCTGAAAAGTTGTTCGAACATTGCATTTCTAAAAATTATGGCGACAACATCGATTGGGAACTTGGAAATGAACCAAATCACATATCAGCCCATAACTTAACCGAGAATCAAGTAGGTGAAGATTTCTTGAAGTTATACAACCTTCTTCAGCAACCAAAATATTCCTCCCTCAACAACGGTGCTCTTGTTGGGCCTGATGTGGGATGGATGGGAGTTAATTATACCAAAGGACTGGCTGATGTGGCAGGTCAACATATTACTGCTTTTACTCTCCATCAATATTATTTCAATGGAAATACTTCAAATATGGCGACGTATCTTAACGTCTCATATTTTGAGAAACTGCAATTATTGTTCAACAAAGTAAAGACAGTATTAGAAGGTTCTAAACATAGAGACAAACCAATATGGCTTGGAGAAACAAGTTCCGGATACAATAGTGGAACGAAGGATATATCGGATCGATACGTTTCCGGATTTCTAACTTTGGACAAGTTGGGACTCAGTGCGGTAAACGATGTGAAAGTTGTGATAAGACAAACAATATACAATGGTTACTATGGACTACTCGATAAAAATACTTTGGATCCAAATCCAGATTACTGGTTAATGCACGTTCACAATTCTTTAGTGGGAAATAAAGTTTTCCGAGTAAAAGTGGATGATCCAACGAATAAAACTAGAGTCTACGCTCAGTGCACTAAAGTTAATAGCACCCATACTTGGAGTAAGTACTACAAGGGTTCATTAACGATCTTTGCTCTCAACGTTGGAGATGACGAAGTGAAAATAAACATTGATGGTTACAGTAGTCAAAAGGTTAAATCATATAATCTGACCCCTGAAGGAGATCTTTCATCACAGAAAATTCTCTTGAATGGAGATGAATTGAAACTGATATCAGACGTAGAATTACCAGTCTTAAAGGAAAAGGATTCATCCTTTCCTCTTGTACTGCCACCAAAAACATTTGGATTTTTTGTTATACCTGAGGCTTCTGTTGAAAAATGCAAAGATTAA
>hya5-Hirudinaria_bpling
ATGACTTTACGTCTAATCATTTCATTGCTTGTCAGTGCTTTGTATTTTGCTGGTTCTACAAGTAAAGAGATTGCTGTGACAATTGACGATAAGAATGTGATTGCAACTGTCAGTGAGTCTTTCCATGGAGTTGCCTTTGATGCGTCTCTATTCTCTCCCAAGGGTCTTTGGAGCTTTGTTGATATTACCTCTCCAAAATTGTTCAAATTGCTGGAAGGACTTTCTCCTGGATACTTCAGGGTTGGCGGGACGTTTGCCAATTGGTTGTTTTTTGACTTGAAAGCAAATAATCAGTGGAAGGATTATTGGGCTTTTAAAGACAAAACCCCCGAAACTGCGAAAATTACAAGGAGATGGCTGTTCAGAAAACAAAATAATCTGAAAAAGGAGACTTTTGACGATTTAGTGAAACTAACAAAGGGAAGTAACATGAGATTGTTATTCGATTTGAATGCCGAAGTGAGGACTGGTTATGAAATTGGAAAGAAGACGACATCCACTTGGGATTCATCGGAGGCTGAAAAGTTATTTAAATATTGTGAGTCAAAAGGTTACGGAGACAATATCGATTGGGAACTTGGAAATGAACCGGACCACACCTCAGCTCACAATTTAACTGAAAAGCAGGTCGGAGAAGATTTCAAAGCACTACATAACGTTCTAGAGAAATATCCAACTCTTAACAAGGGATCGCTCGTTGGTCCAGATGTAGGGTGGATGGGAGTCAGTTACATCAAGGGATTGGCAGACGAGGCAGGTGACCATGTAACTGCTTTTACACTCCACCAATATTATTTCGATGGTAACACCTCAAAAGTTTCAACATATCTTGATGCCTCATATTTTAAGAAGCTGCAACAGCTATTTGATAAAGTGAAAGATGTTTTGAAAGATTCTCCACATAAAGACAAACCAATATGGCTTGGAGAGACAAGTTCTGGATACAATAGCGGCACAAAAGATGTATCCGATCGATATGTTTCAGGATTTCTAACATTAGACAAGTTGGGTCTCAGTGCAGCTAACAATGTAAAGGTTGTTATAAGACAGACAATATACAATGGATATTAAGGTCTCCTTGATAAAATCACTTTAGAGCCAAATCCGGATTACTGGTTAATGCATGTTCACAATTCTTTGGTCGGAAATATAGTTTTTAAAGTTGACGTTGGTGATCCAACTAATAAAGCAAGAGTTTACGCGCAATGTACCAAAATAAAGAGCAAACATACTCAAGGCAAGTATTACAAGGGCTCTTTGACAATCTTTGCACTTAATGTTGGAGATGAAGAAGTAACGTTAAAGATCGGTCAATACAGCAGTAAACAAATTTATTCATACATTCTGACACCTGAAGGAGGACAACTTACATCACAGAAAGTTCTCTTGAATGGAAAGGAATTGAAATTAGTGTCTGATCAGTTACCAGAATTAAATGCAGATGAATCCAAAACATCTTTCACCTTATCCTCGAAGACATTTGGTTTTTTTGTTGTTCCCGATGCTAATGTTGAAGCGTGCAAAAATTAA
>hya1-Hirudo_medicinalis
ATGGCACATTTAACGTTACTTTCAAATGTACTCTTGGTTTTTTTATATATATCTGAGCATGAATGCAGTATTCAGTGCAACATAGACATTCACCACGAATTTGTTAAAAACAAAGTTGGAGAATTTTTTGTCAGCTTTTGCATTGATTCCTTTATGTTTGATCCAAGCGTGCAATGGCATGGTTTTAACTTTAGTTCCCCAAAACTGCACACTCTAATGCGCAGCATGGCGCCATCAATTCTAAGAATAGGGGGCGGTCCTGCAGATTTCCTTTTCTTTGACATACCTCAAGATGCTTTAAATTCATCTGGAGTGAAACCTGGCCCTATTGTTATGTCCAAATTAGATTTGGTGAACCTCATTACACTGACAAGAGCCACACATAGTCGGTTGCTGTTGGATTTTAATGCTCAAGTCCGATATGGCTACCAGTGGGATCCTTCAAATGCTATAAAAATTTTGGAATTTTGCCAACAAAATGGATATGGCGAAAATATTGACTTCGAGCTTGGAAATGAACCTGACTATTTATTGCCAGAATTGATTACACCAAAACTCCTTGGACAGGACTTCAAAATACTCAATAAAATAATAAAGCATTATTCTGCCTTCAACAGCAGCGCTATTGTGGGACCTGACATAATTTCTACAAGCCCCCTAGCATTGGATTATCTAAGCAGTGTCGTCAATAATTCTGGAGATTTTTTGAGGGCTGCCACATTTCACCATTATTACTTCAGAGGAGATATTGCCAACTATACAGAATATTTAAAGGCAGATTACTTTGGTAATCTAGAGGCTCACATTAATTTCATAAAAAATAAGATATCCGAGACCAAATATCCAAAAATTGACTTATGGATTGGGGAAACCAGTGATGCATGGCACAGTGGCACACCAAATGTATCAGACAGATTTGTTTCAGCATTTTTGTGGCTTGATAAATTGGGACTTAGTGCTCTCATGGGGGTAAAAGTTGTCATGAGACAAACATTGTTTGGTTTTGACTATGCTCTGCTTGACCATGATCTAAATCCAAACCCTGATTTCTGGTTGTCATGGCTACACAAGAGCTTTGTTGGTAGACAAGTATTTCAGACCAAGTCAGTCTGCTCTAACAATGGAACAGAAACTTGCAGAATTTATGCCCATTGCACAAAACCGAGTCCTTTATATAAGCCAGGATCAGTGACTCTATTTGCATTGAACATTAATTCCAAAGAAGTTGCATTACTAACATTTACTGGCATACTAAAAGGAGAGGCATACCATATTTACCTGGTAGAGGCTGGAAATGAAGACAAGATACCTGTGCTTTCAAGGTTTTGTAAGGTCAATGGGAAGTTGTTGAAGATGCCCTCTGACTGGAGCATGCCTCAAGTTATGCCACAGGAACAAGATCCAAGCTTGCCACTTAAACTCCCACCTCTAACATATGCCTTCCTGGTTTTCCATAAGGTTAACATCAAGGCTTGCTACAATGAATCATGTGATGGATTTATTCCTGATTCTTATGAGTAA
>hya2-Hirudo_medicinalis
ATGGAGCTCTGGCTTGCTTTCAATATTATTTTGGCGCTAGCTGGTATGGCAAGAGGCAATTTGAAATTTGCTCCTGGAAAATATGTTTTTGTGGAAGTGAACGCTGATGTCGTCGTCAACGAAGTCGATCCTCGTTTTCTGAGCTATTGCGTGGATTCTGACATGTTCGATCCAAACATTCGTTGGCTGAAGTTCAATTTCAGTTCCGCGAAGCTTCACACACTGTTAAACTCCTTGTCTCCAGCATACTTTAGAGTTGGAGGCTATCCTGCAGACTACCTCTTCTTTGATATACCATACAATTTGCTCAATGGCTCTCAAGTATCCGACGAATTGGTTTACATGACCAAGGAAGATGTTATCAATTTGGTTGAATTAACAAAGTCCACTGGAAGTCGGCTCATTTTTGATTTAAACCTTCAACTTCGTTTTGGAAAAAAATGGGATCCATCCAATGCTATACTCTTGATGGAGTTCCTGTCTCAGAATGGTTATGGAGCTAACATCGACTGGCAGCTTGGAAATGAACCAAGTTATTGGGCAAATGGAGTGACCACTCCTGAACAAATCGCCAAGGATTTCAGAATCCTTCATAATCTTATTAGACAATATCCATTAATGAATAGCAGTGTCATTTCTGGTCCGGACATTATCACGGTCAATCGAAATGGACTGGTTTACCTAGAAGCTCTCTCAAACTATTCTGGAGATATTATAAAGGCACTCTCCTTTCACCACTATTACTTGAGAGGAGACAAAGCCACTTACGAAACATATTTGGATCCAATGCTATTCAAAAATCTGGATGACGTCATAGACATGATAGAGGATTCCCAGAGCCACACGACACATCCTTCATTGCCCAAATGGATCGGAGAAACAAGCGATGGATGGAATGGTGGCACTCCAAATGTGTCTGATCGATTTGTATCCGGTTTTCTGTGGATGGAAAAATTAGGGTTAAGTGCAAAAAGAGGCATAAAAGTTGTAGCTAGACAAACCTTATATGGTCACAGCTACCCGCTCCTGGATATTGACATGAGTCCTAATCCTGATTTTTGGTTGTCATGGTTACACAAAAAACTGGTTGGCCAGAAAGTTTTTCAAGTGCATTATGACGGAGACTTGAAAACTAGGGTTTATTCACATTGCACAAAAACCAGCCAACAATATGATTCAGGCTCATTGACTGTGTTTGCCTTGAATGTTGACCCAAACAACTCTGTTTCACTCCTTTTTGAAGGGGCCCTGAAGAATGAGTCCATCCATTTGTACCTGGTTGAACCGGATGACAGTGGCGATGATATTCACTATGCCAGATCCAAAGAAGTGCCTATGCTATCAAAATGGAGCAAATTAAATGGCAGAAGATTGGAGCTGATAAATGATTATACGATGCCAGATTTGATACCAGAAATGCTAAAGCCAGAAACTCCAGTGGTGCTTCCTCCTCTCACATATGCTTTTATCGTTTTCCCTGATGCCTACATTCATAATTGCCTTTAA
>hya3-Hirudo_medicinalis
ATGGAATTAATAACAGCGCATCTGATTGCCATCTTCATTTTTGCGGGAACATGGGCAGAGAAAGTATACGTTGAAATCGATACGAACAACGTTATCAACACGGTCTCAGATTTGTTCCTTGGCGTTGCACTAGACACCTCTCTGTTTACCGAAGAGGGACTGAGAAAAGATATTGACATCAAATCGGTGAAATTGGCAACCTTACTCAGGGCTATATCTCCGGGCTATTTCAGACTGGGAGGGACGTCGGCTAATTGGCTCTTCTATGGCATTCCAAGTCCCAAGTTGAAAAGTCTTGGTTATCCGAAAGCAAACTTGATGACTGACGAAAACCTGGACGACATCATAGCCCTGACGAGGAAATCTGGATTGAGACTTTTGTACGACCTCAACGCCAACCTGAGGTTTGGGTCAGAGTGGAATCCTTCTGACGCCATCAGGTTGTTCGAATACTGCAAAAGGAAGCACTACGGGGACAACATTGACTGGGAACTTGGCAACGAACCGAACCATGACTCCCCTGCCCAAAAAACCCTCTTTTCCCCTGATCAAGTGGCACTGGACTTCATCAACTTGGACCACCTTCTCAAGACTTATGACATCTTCAAGAACAGTTCCTTGGTTGGTCCAGATGTTGGAGGATCTGGTTTGGAATATTTCAAGAAaGTCGACGCTGTAGCTGGAAAATATCTCCAGGCTTATACGATCCACCATTACTACTTCGACGGCCGGAAAGCCACTCCGGAGAACTACACTGATCCGAGCAACTTTGCAAAACTGGAGAGTTTCTTCTCGAAGATCCATCAGATCCTCAAGACCTCCAACAACTCTGGAAAAGCAGTCTGGTTGGGTGAAACGAGCACCGGGTACGGAAGTGGCACGAGAAACGTATCGGATCGATACGTCTCGGGATTTCTATCCATGGACAAGCTGGGTTGTAGTGCAGCACAGAACATCAGTGTTGTTGTTCGACAGACGATCTTCAACGGTCACTACGGACTTCTGGATTTCAGAAACTTTGATCCTTATCCTGATTACTGGCTCACATGGGTCCACCATAAACTCGTGGGTAGGAAGGTCTTCAAGGTGGATGTGTTTAGCAACGAAAAGCATCCGAAGACGATACGAATCTACGCCCAGTGCACCAAGAACATACTCTACCCAGAGGGTTCAGTGACCGTCTTTGCCTTGAACGTCCATCCAACTGAGACCAAAAATATCTTCTTCGACAGGGGCAGTGGTTTTGATGGGCATATTTATGCTTACACTATGAGGCCACTGAGGAGAGATATCCTATCAAAGGACGTCTTAATAAATGGGGTCCTAATGAAGATGAAATCAAAAACCGAAATGCCACGTCTTCCTCTGCCAAAACTGATGAAAAGGATTACATTGAGTCCGCTTACATTCGGATTCTTTGTTTTCCCTCAGGCCAATGTAACCCAATGTCGCCAG
>hya4-Hirudo_medicinalis
ATGACTTCAAAGGTTAGCGGTTTATTGCTTTTTCCTCTGTTTTTAAGTGTGTTCTCTGCAGCTAAAGAAGTCACAGTAACCATAAATGATGAGAATGTGATAGCCACCGTCAGTGAATCTTTTCATGGAGTTGCATTTGATGCTTCTCTTTTCTCTCCCAACGGTTTGTGGAGCTTCGTCAACATTACTTCTCCGAAATTGGTCACCTTGCTGAAAGGACTTTCCCCTGGTTACTTCAGAGTTGGTGGAACATTTGCTAATTGGTTGTTTTTTGATCTGAGACCAGACAACGATTGGTATAATTATTGGCCCTTTCAAAACAAAACTCCTAAAACTGCGAACATAACTACTGGATGGTTGTTCAGAAAACCAAATAAATTGCccaATGATACTTTTGACAAACTGGTGGATCTCACCAGGAATAGCAACATGAGACTTTTATTTGATTTAAATGCTGAGGTCAGAACAAACGATAAATGGAATTCTTCGGAGGCAATAAAGTTGTTTGACTATTGTGTGGAAAAAAACTACGGGGAAAACATTGATTGGGAACTGGGAAATGAACCAAACCATATAACTGCTCACAACTTGACCGAAAAGCAGGTTGGTCAGGATTTTAAAGACCTTTATAAACTCCTCCAAGATCCAAAATATTCTTCCATCAGTAAAGGATCTCTTGTCGGACCTGATGTAGGTTGGATGGGAGTAAAATTTATTAGAGGGTTGGCAGATGCAGCTGGTGACCACATAACTGCTTTTACCATCCACCAGTATTACTTTAACGGAAACACTTCAACCAAAGAGACATACTTAAACGTTTCATATTTTGAGAAATTGCAATTATTATTCAACAAAGTTAAAGATGAATTAAAAGGCTCGCCACACATAAACAAATCAATATGGCTTGGAGAAACAAGTTCTGGATACAGCAGTGGAACAAAAGATGTTTCTGACAGATACGTTTCAGGATTTTTAACTTTGGACAAATTGGGACTCAGTGCAGTTAACAACGTGAAAGTTGTGATAAGACAAACAATTTACAATGGTTACTACGGACTCCTTGATAAAGACAATTTAGATCCAAATCCGGACTACTGGTTAATGCATGTACATAATTCTTTAGTGGGCAACAAAGTTTTTAAAGTAGATATAAATGATAACTCCAATAAAACAAGAGTCTATGCACAATGCACAAAAGTAAATGAAAAtGGAAAAAAATACAACAAAGGTGCTCTGACTGTATTTGCTCTTAACCTTGAAAATGAGGAAGTGACTTTCAAATTAAATAATTACAATGGCAAAAAAGTTCATTCGTACATTCTGACTCCCGGTGACGAAGGCATTACATCAAAAAAAGTTCTTTTAAATGGAGATGAACTAAAATTGGAAAAAGATAACAAATTGCCAGTTTTAAAGGAAAAGAATCAGGACTCCGCCATTAAATTACCTTCACAAACATTTGGATTTTTTGTTATCACTGATGCAGACGTCAGAGCATGCAAATGA
>hya5-Hirudo_medicinalis
ATGACTTCACTTCTGAACATTTTATTGCTAGTTTTTCTTTCATTTTTTGCTTATTCTTCAACTAAAGAGATTAAGGTAACAATTGATGATACGAAAGTAATTGCCACTGTCAGTGAGTCTTTCCATGGAGTAGCCTTTGATGCGTCTCTTTTCTCCATTAAAGGTCTTTGGAGCTTTGTGGATATTACCTCTCCAAAATTGTTTAATTTGCTGGAAGGACTTTCACCTGGATACTTCAGGGTTGGTGGAACATTTGCTAATTGGCTGTTTTTTGATCTGCAACCAGATAACAAATGGAACAATTATTGGGCTTTTAAAGATAAAACTCCTCAAACTGAAACAATTACTAAAGGATGGCTCTTCAGGAAACCAAATAATTTAAACAGGGACACGTTTGACAAACTGGTGAAATTAACCAGGGATAGCCATATGAGATTATTATTTGATTTGAATGCCGAAGTCAGGGATGGTTATGAAATAGGAAAGACATTGAAATCGACATGGAATTCCTTGGAAGCTGAAAAGTTGTTTAAATATTGTGTGGAAAAGGGTTATGGAGACAACATTGATTGGGAACTGGGAAATGAACCAAACCACATAACAGCCCACAACCTAACTGAGCAACAGGTTGGTGAAGATTTCGAGGCACTTCACCAACTCCTTAAGAATTATCCTACACTGAACCAAGGTTCGCTTGTTGGACCTGATGTTGGATGGATGGGAGTCGAATATATCAGAGGATTAGCAGACGGGGCTGGTGCACACATAACCGCTTTTACTATCCATCACTATTATTTTGATGGAAAGACCTCAGATGTGTCAACATACCTTGATGCCTCATATTTTGTGAAACTTCAACTACTGATCAACAAAGTTAAGGGTATATTGGAAGGTTCTCCATACAAAGACAAACCGATCTGGCTTGGAGAAACAAGTTCTGGATACAACAGCGGCACAAATGATGTATCCGATCGATATGTTTCAGGATTTCTAACATTGGACAAGTTGGGACTCAGTGCAGTTAACGACGTGAAAGTTGTGATAAGACAAACGATATACAATGGATACTATGGACTTCTTGATAAATTTACTCTAGAGCCAAATCCGGATTACTGGCTAATGCATGTTCACAATTCTCTGGTTGGAAATAAAGTTTTTCGAGTTTATCTCGATGACCCTTCTAATAAAATAAGAGTTTATGCACAGTGCACCAAAGTAAATAGCAAACATACTCAGGGTAAGTACTTCAAGGGCTCATTGACGATCTTTGCTCTTAATGTTGGAGATGAAGATGTGACGATAAAGATTGATCAATACAGTGGAATGAAAATTTCTTCATATATTCTGACCCCAGACGGAGAAATTACATCAAAGAAAATTCTTTTGAATGGAGAGGAATTGAAATTAGTGTCGGATCAATTGCCAGCTTTAAATGCAGATGATTTGCGTACCTCTTTCACTTTATCTTCAAAGACATTTGGATTTTTTGTTGTTCCCGATGCTAACGTTGATGCCTGCAAAAATTAA
>hya1-Hirudo_nipponia
ATGACACATTTAACGTTGGTCTCGAAAGTACTTTTGGTTTTTTTATGTATGTCTGAGTATGAATGTAGTACTCAATGCAACATAGCCGTTCAACATGATTTTGTAAAAAACAAAGTTGAAGAATTTTTTATCAGCTTTTGCATTGATTCCTTTATGTTTGATCCAAGCGTGCGATGGCACGGTTTTAACTTCAGTTCCCAAAAGTTGCACACTCTAATGCGCAGCATGGCGCCATCAATTCTAAGAATAGGGGGTGGTCCTGCAGATTTCCTTTTCTTTGACATACCTCAAGATGCTTTAAATTCATCCGGAGTGAAACCTGGCCCTATTGTTATGTCCAAATTAGATTTGATGAACCTCATTACACTAACAAGAGCTACACATAGTCGGTTGCTGTTGGATTTTAATGCCCAAGTCCGATATGGCTACCAGTGGGATCCTTCAAATGCTATACAAATTTTAGAATTTTGCCAACAAAATGGATATGGTGAAAACATTGACTTTGAGCTTGGAAATGAACCTGACTATTTATTGCCAGGATTAATTACTCCAACACTCCTTGGTCAGGACTTCAAAATACTCAATAAAATAGTAAAGCATTACTCTACCTTCAACAGCAGTGTTATTGTGGGACCTGACATAATTTCTACAAGTCCTCTAGCATTGGATTATCTAAGCAGTGTCGTCAATAATTCTGGAGACTTTTTGAGGGCTGCCACATTTCACCATTATTACTTCAGAGGAGATATTGCTAACTATACAGAATATTTAAGGGCAGATTACTTTGGTGATCTAGAGACTCACATTAATGTAATAAAAAATAAGATATCCAAGACCAAATATCCAAAAATTGACTTATGGATTGGAGAAACCAGTGATGCATGGCATAGTGGTACACCAAATGTGTCAAACAGATTTGTTTCAGCATTTTTGTGGCTTGACAAATTGGGTCTTAGTGCTCTCATGGGAGTGAAAGTTGTCATGAGGCAAACGTTGTTTGGTTTTGACTACGCTCTGCTCGACCGTGATCTCAATCCAAATCCTGATTTCTGGTTGTCGTGGCTACACAAGAGCTTTGTTGGTAGACAGGTATTTCAGACCAAGTCAGTCTGCACTAACAATGGGACAAAAACTTGCAGAATTTATGCCCATTGCACAAAGCCGAGTCTCTTATATAAGCCAGGATCACTGACTCTATTTGCATTGAACATTAACCCCAAAGAAGTTGCTTTACTTACATTTACTGGTATAGTTAAAGGAGAGGCATACCACACCTATCTTGTAGAGGCTGGAAATGAAGACAAGGTGCCTGTGCTCTCAAGGTTTTGTAAGGTCAATGGAAAGTTGATGGAAATGCCTTCCGACTGGAGCATGCCTCAAGTTAAGCCACAGGAACAAGATCCCAGCTCGCCGTTTAAACTTCCACCTCTAACGTATGCCTTCCTGGTCTTCCATAAGGTTAACATCAAAGCTTGCCAAGATGAATCACAAGATGGATTTGTTCCCAATTTTTATGAGTAA
>hya2-Hirudo_nipponia
ATGGAGCTCTGGCTGGCTTTCAATATTGTTTTGGCGCTAGCTGGTGTGGCAAGGGGCAAATTGCAATTCGTTCCGGGAAAATATGTTTCTGTGGAAGTGAACGTAGATGTCATCGTTAATGAAGTCGAGCCTCGTTTTCTGAGCTACTGCATGGATTCTGATGTGTTCGATCCAACTATTCGTTGGCTGAAGTTTAATTTCAGTTCCGTGAAGCTTCACACATTGTTAAACGCTTTGTCTCCAGCATACTTTAGAGTTGGAGGCTATCCTGCAGACTACCTCTTCTTTGACATTCCATATAATTTGCTCAATGGCTCTCAAGTTTCGGACGAATTGGTTTACATGACCAAGGAAGATATTATCAATTTGGTTGAATTAACAAAATCCACTGGAAGTCGGCTTATATTTGACTTAAATCTCCAACTTCGGTTTGGAAAAAAATGGGATCCATCCAACGCTATACTTTTGATGGAGTTTTTGTCTCAGAATGGTTATGGAGATAACATCGACTGGCAGCTTGGCAATGAACCAAGTTACTGGGCAAATGGAGTGACAACTCCTGAACAAATTGCCAAGGATTTCAGAATACTTCATAATCTTATCGGACAATATCCATTATTGAATAACAGTGTCATTTCTGGTCCGGATATTATCACAGTCAATCGAAATGGACTGGTTTACTTAGAAGCTCTCTCAAACTACTCTGGAGATATTGTGAAAGCGGTCTCATTTCACCACTATTACTTGAGAGGAGACAAAGCCACTTACGAAACATATTTGGATCCAATGCTATTCAAAAATCTGGATGACGTCATAGATATGATTGAGGATTCCCTGAGCCATACTTCACATCCTTCATTGCCCATATGGATCGGGGAAACAAGCGATGGATGGAATGGTGGCACTCCAAACGTGTCCGATCGATTTGTGTCCGGTTTTCTATGGATGGAAAAATTAGGATTAAGTGCAAAAAGAGGCATAAAAGTTGTAGCTAGACAAACCTTATATGGTCACAACTACCCCCTCCTGGATATTGACATGAATCCAAATCCCGATTTTTGGTTGTCATGGTTGCACAAAAAACTGGTAGGCCAGAAAGTTTTTCAAGTGCATTACGACGGAGACTTGAAAACCAGAGTATATTCACATTGCACAAAAGCCAGCCAACGATACGGCCCAGGCTCACTAACTGTTTTTGCCTTGAATGTTGACCCAAACAACTCTGTTTCGCTCCTTTTTGAAGACGTCCTAAAGAGGCAGCTCATCCATATGTACCTGGTTGAACCAGATGTCAGTGGAGATGATAATTATTACTATGTCAGATCCAAAGAAGTACCCATGCTGTCAAAGTGGAGCAAATTAAATGGTAGAAGATTGGAGTTGATAAATGATCATACGATGCCAGATTTGATACCAGAATTGCTAAAGCCAGAGAGTCCAGTGGTGCTACCTCCTCTCACATATGCTTTTATCGTCTTCCCTTATGCCGACATTCGTAATTGCTTTTAA
>hya3-Hirudo_nipponia
ATGATATTAATATCAGCGCATTTGATTGCCATCTTCATTTTTTCGGGAACATGGGCAGAAAAAGTGTTCGTCGAAATCGACACGAGCAACGTTATCAACACGGTCTCAGATTTGTTCCTCGGAGTTGCACTCGACACGTCTCTGTTTACCGAAGAGGGACTGAGAAAAGATATCGACATCAAATCCGTGAAATTGGCAACCTTGCTCAGGGCTATATCCCCGGGCTACTTCAGACTAGGAGGGACATCGGCCAATTGGCTCTTCTATGACATTCCAAGTCCCAAGTTGAAAAGTCTTGGTTATCCGAAAGCCAACTTAATGACTGATGAAAACCTAGACGACATCATAGCACTGACGAGGAAATCTGGGTTGAGACTTTTGTACGACCTCAATGCCAACCTGAGGTTTGGGTCAGAATGGAATCCTTCCGACGCCATCAGATTGTTCGAATACTGCAAAAAGAAGCGCTACGGAGACAACATTGACTGGGAACTCGGCAATGAACCCAATCACGATTCTCCTGCCCAAAAAACCCTTTTCACCCCTGATCAAGTGGCACTGGACTTCATCAATTTGGATCATCTCCTCAAGACTTATGACATCTTCAAGAACAGTTCTTTAGTTGGTCCAGACGTTGGAGGATCTGGATTGGAATATTTCAAGAAAGTCGACGCCGTAGCAGGAAAATATCTCCAGGCTTACACGATCCACCACTACTACTTCGACGGCCGAAAAGCCACACCGGATAACTACACGGACCCGAGCAACTTTGCAAAACTGGAGACTTTCTTCTCGAAGATCCATCAGATCCTCAATGCCTCTGGGAATCATGGAAAACCAGTCTGGTTGGGTGAAACGAGTACAGGTTACGGAAGCGGAACGAGGAATGTCTCGGATCGATACGTGTCTGGATTTCTATCCATGGACAAGTTGGGTTGTAGCGCAGCACAGAACATCAGTGTTGTCATTAGGCAGACAATCTTCAACGGTCATTACGGACTCCTGGATTTCAGAAACTTCGATCCTTATCCTGATTACTGGCTCACATGGGTGCACCACAAACTCGTGGGTAGGAAAGTCTTCAAAGTGGATGTGTTCAGCAGAGAAAAACACCTAAAGACAATAAGAATATACGCCCAATGTACCAAGAACACACTCTACCCTGAAGGTTCAGTGACCGTGTTTGCCTTGAACGTCCATCCAACCGAAACCAAAAATATCTTCTTCGACAGGGGCAGTGGTTTTGATGGGCATATTTATGCGTATACTATGAGGCCATTGAGAAGAGATATCCTGTCAAAGGACGTCTTAATAAACGGAATCCTGATGAGGATGAAATCAAAAACCGAAATGCCGCCACTTCCTCTGCCAAAACTAGTGAAAAGGATGACATTGAGTCCGCGTACATTCGGGTTCTTTGTTTTCCCCCAGGCCAATGTACCCCACTGTCGCCAGTAG
>hya4-Hirudo_nipponia
ATGACTTCAACCGTTAATGGGTTATTGTTTTGTCTTCATTTTTTTAGTGCGTTGTCTGCAGCTAAAGAAGTTACAGTAACAGTGGATGATAAAAATGTGATTGCCACCGTCAGTGAATCCTTCCACGGAGTTGCCTTCGATGCGTCTCTTTTCTCCCCCGACGGCTTATGGAGTTTCGTCGATATTACTTCTCAGAAATTGGTCACTCTGTTGAAAGGACTTTCACCTGGCTACTTCAGAGTTGGTGGAACATTTGCAAATTGGTTGTTCTTTGATCTGCAACCAAACAACAAATGGTATAATTATTGGCCATTTCAAGACAAAACTCCAAAGACCGAGGGCATAACTACTGGATGGCTATTCAGAAAACCAAACAAATTACCCAAGGAAACTTTTGACCAACTGATAGATCTCACCAGGAAAAGCAACATGAGACTCTTATTTGATTTAAATGCTGAGGTCAGGACAAATGGTAAATGGGATTCTTCAGAGGCAATAAAGTTGTTTGATTATTGCGTGGATAAAAAGTACGGGGAAAACATTGATTGGGAACTAGGAAATGAACCAAACCATATAACGGCTCATAACCTGACCAAAGAGGAGGTCGGGCAAGATTTTAAAGACCTATACGATCTGCTTCAAAAGCCAAAATATACCTCCATCAGTAAAGGATCTCTTGTTGGACCTGATGTAGGATGGATGGGAGTAGAATTTATTAGAGGGTTGGCTGATGCAGCTGGTGAACATATAACTGCCTTTACCATCCATCAATATTACTTTAACGGAAACACTTCAAAGAAAGAGACATACTTGGACGTTTCGTATTTTGAGAAATTGCAGTTATTATTCAACAAGGTTAAAAATGTATTAAAGGGCTCGAAACATATAGACAAACCGATATGGCTTGGAGAAACAAGTTCTGGATACAGTAGTGGAACAAAAGATGTTTCTGATAGATATGTGTCTGGATTTTTAACCTTGGACAAGCTTGGACTCAGCGCAGTCAACAACGTGAAAGTTGTGATAAGACAGACACTTTACAATGGTTATTATGGACTTCTTGATAAAGACAATTTAGACCCAAATCCGGACTACTGGCTAATGCATGTACATAATACTTTAGTGGGCAACAAAGTTTTCAAGGTAGATATAAGTGATAAGTCTAACAAAACAAGAGTCTATGTACAATGCACCAAAGTAAATGAAAATGGAAGCAAATACAAAAAAGGTGCCCTGACAATATTTGCTCTTAACCTTGAAGATGAAGAAGTGACATTCAAATTAAATAATTATGGCGGCAAAAGTGTTCATTCATATGTTCTGTCTCCTGGTGACGGTGGTGACATCACATCAAAAAAAGTGCTTTTAAATAAAGTTGAACTAAAATTGGAAACAGATACCAAATTGCCAGTTTTAAAGGAAAACCAGAATCAGGGCTCCGTCATCAAATTGCCATCCCAAAGATTTGGATTTTTTGTTATTACTGATGCGGAAGTCACTGCCTGCAGATGA
>hya5-Hirudo_nipponia
ATGATATCACTTCTTGGCATTTCATTGCATGTTATTCTTTTATTTTTTGTTTATTCTGCCACTAAAGAGGTTACCGTAACAATTGATGATAGGAAAGTAATTGCCACCGTCAGTGAAGCTTTTCATGGAGTAGCCTTTGATGCGTCTCTTTTCTCCACTAAAGGACTCTGGAGCTTTGTGAATATTATCTCTAAAAAGTTGGTCAATTTGCTGACGGGACTTTCACCTGGATACTTCAGGGTTGGAGGAACAGCTGCTAATTGGTTGTTTTTTGATCTGCAACGAAATAACAAATGGAAGGATTACTGGGCTTTTAAGGACAAAACCCCTGCAACTGAATCAATAACAAGAGGATGGATGTTCAGGAAACCAAATAATTTGAACAAGGAAACCTTTGACAATCTAGTGAAATTAACCAAGAATAGTCATATGAGGTTATTATTTGATTTGAATGCTGAAGTCCGGGATGGTTATGTGATAGGAAAAAAAGTGAAATCGACATGGGATTCTTCGGAAGCTGAAAAGTTGTTCAAATATTGTGTGGAAAAAGGTTATGGAGACAACATTGATTGGGAACTTGGAAATGAGCCAAACCACATATCTGCTCACAGCCTCACTGAGCAACAGGTTGCCGAAGATTTCGTGGCACTGCACCAACTCCTTCAGAATTATCCCACGCTGAACAAAGGAGCACTTGTTGGACCCGATGTCGGATGGATGGGAGTCAATTATATCAGAGGATTAGCTGACGGGGCCGGTGCACACGTAACTGCTTTTACGATCCATCATTATTATTTTAATGGAAACACCTCAGATGTTTCAACATACCTTGATGTCTCATATTTTGGGAAGCTGCAGCAACTGTTCAACAAAATTAAGGATGTTTTGAAAGGTTCTCCATATCAAAACAAACCTATATGGTTTGGAGAAACAAGTTCTGGATACAACAGTGGCACAAATGACATATCTGATCGATATGTGTCAGGATTTCTAACATTAGAGAAGTTGGGACTCAGTGCAGTTAACGATGTGAAAGTTGTGATAAGACAAACGATATACAATGGATACTATGGACTCCTTGACAAAATTACTCTAGATCCAAATCCGGACTATTGGTTAATGCATATTCACAATTCTCTGGTTGGAAATAAAGTTTTTCGAGTAAAGGTCGATGACCCATCTAGTAAAACAAGAGTTTATGCACAGTGCACCAAAGTAAATAGCAAACATACTCAGGGTAAGTACTACAAAGGCTCAATGACAATATTTGCTCTTAACGTTGGAGATGAAGAGGTGACATTAAAGATTGATCAATACAGTGGTAAAAGAATTTTTTCGTACATTCTGACCCCAGACGGAGAACTTACATCAAACAAAATTCGCTTGAATGGAGTGGAGTTGAAAATGGTGTCAGACCAACTGCCAGCATTAAATGTGGATGAAACCCTTACCTCTTTTACTTTACCTTCAAAGACATTTGGATTTTTTGTTGTTCCCGATGCCAATGTTCAAGAATGCAGACATTAA
>hya1-Hirudo_tianjinensis
ATGACACATTTAACGTTGGTCGCGAAAGTACTTTTGGTTTTTTTATGTATGTCTGAGTATGAATGTAGTACTCAATGCAACATAGCCATTCAACATGATTTTGTCAAAAACAAAGTTGAAAAATTTTTTATCAGCTTTTGCATTGATTCCTTTATGTTTGACCCAAGCGTGCGATGGCACGGTTTTAATTTCAGTTCCCAAAAGTTGCACACTCTAATGCGCAGCATGGCGCCATCAATTCTAAGAATAGGGGGTGGTCCTGCAGATTTCCTTTTCTTCGACATACCTCAAGATGCTTTAAATTCATCTGGAGTGAAACCTGGCCCTATTGTTATGTCCAAATTAGATTTGGTGAACCTCATTACACTAACAAGAGCCACACATGGTCGGTTGCTGTTGGATTTTAATGCCCAAGTCCGATATGGCTACCAGTGGGATCCTTCAAATGCTATACAAATTTTAGAATTTTGCCAACAAAATGGATACGGTGAAAACATTGACTTCGAGCTTGGAAATGAACCTGACTATTTATTGCCAGAATTAATTACTCCAACACTCCTTGGTCAGGACTTCAAAATACTCAATAAAATAGTAAAGCATTACTCTACTTTCAACAGCAGTGTTATTGTGGGACCTGACATAATTTCTACAAGTTCTCTAGCACTGGATTATCTAAGCAGTGTCGTCAATAATTCTGGAGATTTTTTGAGGGCTGCCACATTTCACCATTATTACTTCAGAGGAGATATTGCTAACTATACAGAATATTTAAAGGCAGATTACTTTGGTGATCTAGAGACTCACATTAATGTAATCAAAAATAAGATATCCAAGACCAAATATCCAAAAATTGACTTGTGGATTGGAGAAACCAGTGATGCATGGCATAGTGGTACACCAAATGTGTCAAACAGATTTGTTTCAGCATTTTTGTGGCTCGACAAATTGGGTCTTAGTGCTCTCATGGGGGTGAAAGTTGTCATGAGGCAAACGTTGTTTGGTTTTGACTACGCTCTGCTCGACCGTGATCTAAATCCAAATCCCGATTTCTGGTTGTCGTGGCTACACAAGAACTTTGTTGGTAGACAGGTATTTCAGACCAAATCAGTCTGCACTAACAATGGGACAAAAACTTGCAGAATTTATGCCCATTGCACAAAGCCGAGTCTCTTATATAAGCCAGGATCACTGACTCTATTTGCATTGAACATTAACCCCAAAGAAGTTGCATTACTTACATTTACTGGTATAGTAAAAGGAGAGGCATACCACACCTATCTTGTAGAGGCTGGAAATGAAGACAAGGTACCTGTGCTCTCAAGGTTTTGTAAGGTCAATGGGAAGTTGATGGAGATGCCCTCCGACCGGAGCATGCCTCAAGTTAAGCCACAGGAACAAGATCCCAGCTCGCCATTTAAACTTCCACCTCTAACGTACGCCTTCCTGGTCTTCCATAAGGTTAATATCAAAGCTTGCCAAGATGAATCCCGAGATGGATTTGTTCCCAATTTTTATGAGTAA
>hya2-Hirudo_tianjinensis
ATGGAGCTCTGGCTTGCTTTCAATATTGTTTTGGCGCTAGCTGGTGTGGCAAGGGGCAAATTGAAATTCGTTCCGGGAAAATATGTTTCTGTGGAAGTGAACGTTGATGTCATCGTTAACGAAGTCGAGCCTCGTTTTCTTAGCTACTGCATGGATTCTGATGTGTTCGATCCAAATATTCGTTGGCTGAAGTTTAATTTCAGTTCCGTGAAGCTTCACACATTGTTAAACGCTTTGTCTCCAGCATACTTTAGAGTTGGAGGCTATCCTGCAGACTATCTTTTCTTTGACATTCCATATAATTTGCTCAATGGCTCTCAAGTTTCGGACGAATTGGTTTACATGACCAAGGAAGATATTACCAATTTGGTTGAATTAACAAAATTCACTGGAAGTCGGCTTATATTTGATTTAAATCTCCAACTTCGGTTCGGAAAAAAATGGGATCCATCCAACGCTATACTTTTGATGGAGTTTCTGTCTCAGAATGGTTATGGAGATAACATCGACTGGCAGCTTGGCAATGAACCAAGTTACTGGGCAAATGGAGTGACCACTCCTGAACAAATTGCCAAGGATTTCAGAATACTTCATAATCTTATTGGACAATATCCATTATTGAATAACAGTGTCATTTCTGGTCCGGATATTATCACAGTCAATCGAAATGGACTGGTTTACCTAGAAGCTCTCTCAAACTACTCTGGAGATATTGTGAAAGCGGTCTCATTTCACCACTATTACTTGAGAGGAGACAAAGCCACTTACGAAACATATTTGGATCCAATGCTATTCAAAAATCTGGATGACGTCATAGATATGATTGAGGATTCCCTGAGCCATACTTCACATCCTTCATTGCCCATATGGATCGGGGAAACAAGCGATGGATGGAATGGTGGCACTCCAAACGTGTCTGATCGATTTGTGTCCGGGTTTCTTTGGATGGAAAAATTAGGATTAAGTGCAAAAAGAGGCATAAAAGTTGTAGCTAGACAAACCTTATATGGTCACAACTACCCACTCCTGGATATTGACATGAATCCAAATCCTGATTTTTGGTTGTCATGGTTGCACAAAAAACTGGTAGGCCAGAAAGTTTTTCAAGTGCATTACGACGGAGACTTGAAAACCAGGGTCTATTCACATTGCACAAAAGCCAGCCAACGATACGGCCCAGGCTCACTAACTGTTTTTGCTTTGAACGTTGACCCAAACAACTCTGTTTCGCTCCTTTTTGAAGACGCCCTAAAGAGGCAGCTCATCCATATGTACCTGGTTGAACCAGATGTCAGTGGAGATAATAATCATTACTATGTCAGATCCAAAGAAGTACCCATGCTGTCAAAGTGGAGCAAATTAAATGGTAGAAGATTGGAGTTGATAAATGATCATACGATGCCAGATTTGATACCAGAATTGCTAAAGCCAGAAAGTCCAGTGGTGCTTCCTCCTCTCACTTATGCTTTTATCGTCTTCCCTTATGCCGACATTCGTAATTGCTTTTAA
>hya3-Hirudo_tianjinensis
ATGATATTAATATCAGCGCATTTGATTGCCATCTTAATTTTTGCGGGAACATGGGCAGAAAAAGTATTCGTCGAAATCGATACGAGCAACGTTATCAACACTGTCTCAGATTTGTTCCTCGGCGTTGCACTCGACACGTCTCTGTTTACCGAAGAGGGACTGAGAAAAGATATCGACATCAAATCCGTGAAATTGGCAACCTTGCTTAGGGCTATATCCCCGGGCTACTTCAGACTAGGAGGAACATCGGCCAATTGGCTTTTCTATGGCATTCCAAGTCCCAAGTTGAAAAGTCTTGGTTATCCGAAAGCCAACTTAATGACTGACGAAAACCTAGACGACATCATAGCACTGACGAGGAAATCTGGGTTGAGACTTTTGTACGACCTCAACGCCAACCTGAGGTTTGGGTCAGAATGGAATCCTTCCGATGCCATCAGATTGTTCGAATACTGCAAAAAAAAGCATTACGGAGACAACATTGACTGGGAACTCGGCAACGAACCCAACCATGATTCTCCTGCCCAAAAGACCCTTTTCACCCCTGATCAAGTGGCACTGGACTTCATGAATTTGGATCATCTCCTCAAGACTTATGACATCTTCAAGAACAGTTCCTTGGTTGGTCCAGACGTTGGAGGATCTGGATTGGATTATTTCAAGAAAGTCGACGCCATAGCAGGAAAATATCTCCAGGCTTACACGATCCACCATTACTACTTCGACGGCCGAAAAGCCACACCGGATAACTACACGGATCCGAGCAACTTTGCAAAACTGGAAACTTTCTTCTCGAAGATTCATCAGATCCTCAATGCCTCTGGGAATCATGGAAAACCAGTCTGGTTGGGTGAAACGAGTACAGGTTACGGAAGCGGAACGAGGAATGTCTCGGATCGATACGTCTCTGGATTTCTATCCATGGACAAGTTGGGTTGTAGTGCAGCACAGAACATCAGTGTTGTCGTTAGGCAGACAATCTTCAACGGTCATTACGGACTCCTGGATTTCAGAAACTTCGATCCTTATCCTGATTACTGGCTCACATGGGTGCACCACAAACTCGTGGGTAGGAAAGTCTTCAAAGTGGATGTGTTCAGCAACGAAAAACACCCAAAGACAATAAGAATATACGCCCAATGTACCAAGAACACACTCTACCCTGAAGGTTCAGTGACCGTGTTTGCCTTGAACGTCCATCCAACGGAGACCAAAAATATCTTCTTCGACAGGGGTAGTGGTTTTGATGGGCATATTTATGGGTATACTATGAGGCCATTGAGAAGAGATATCCTGTCAAAGGACGTCTTAATAAACGGAATCTTGATGAGGATGAAATCAAAAACCGAAATGCCGCCACTTCCTCTGCCAAAACTAATGAAAAGGATGACATTGAGTCCGCGTACATTCGGGTTCTTTGTTTTCCCCCAGGCCAATGTATCCCACTGTCGCCAGTAG
>hya4-Hirudo_tianjinensis
ATGACTTCAACCGTTAAAGGATTATTGCTTTGGTTTCATTTTTTTAATGCTCTGTCTGCAGCTAAAGAAGTTACAGTAACAGTGGATGATAAGGATGTGATTGCCACCGTCAGTGAATCTTTTCATGGAGTTGCCTTCGATGCGTCTCTTTTCTCCCCCAACGGCTTATGGAGTTTCGTCGATATTACTTCTCAGAAATTGGTCACTCTGTTGAAAGGACTTTCACCTGGCTACTTCAGAGTTGGTGGGACGTTTGCTAATTGGTTGTTCTTTGATCTGCAACCAGACAACAAATGGTATAATTATTGGCCATTTCAAGATAAAACTCCCAAGACCGAACGCATAACTACTGGATGGCTGTTCAGAAAACCAAATAAATTGCCCAAGAAAACTTTTGACGAACTGATAGATCTCACCAGGAAAAGCAACATGAGACTTTTATTTGATTTAAATGCTGAGGTCAGAACAAATGGTAAATGGGATTCTTCAGAGGCGATAAAGTTGTTTGATTATTGCGTGGATAAAAAGTACGGAGAAAACATTGATTGGGAACTAGGAAATGAACCAAACCATATAACGGCACATAACCTGACCAAAGATCAGGTTGGGCAAGATTTTAAAGACCTATACGAACTGCTTCAAAAGCCGAAATATTCCTCAATCAGTAAAGGATCTCTTGTTGGACCTGATGTAGGATGGATGGGAGTAGATTTTATTAGAGGGTTGGCTGATGCAGCTGGTGAACATGTAACTGCCTTTACCATCCATCAATATTACTTCAACGGAAACACTTCAAAGAAAGAGACATACTTGGACGATTCGTATTTTGAGAAATTGCAGTTATTATTCAACAAGGTTAAAAATGTATTAAAGGGCTCGAAACATATAGAAAAACCAATATGGCTTGGAGAAACAAGTTCTGGATACAGTAGTGGAACAAAAGATGTTTCTGATAGATATGTGTCAGGATTTTTAACATTGGACAAGCTTGGACTCAGCGCAGTCAACAAGGTGAAAGTTGTGATAAGACAGACACTTTACAATGGTTATTATGGACTTCTTGATAAAGACAATTTAGACCCAAATCCGGACTACTGGTTAATGCATGTACATAATACTTTAGTAGGCAACAAAGTTTTCAAGGTAGATATAAGTGATAAGTCCAACAAAACAAGAGTCTATGCACAATGCACCAAAGTAAATGAAAATGGAAGCAAATACAAAAAAGGTGCCCTGACAATATTTGCTCTCAACCTTGAAAATGAAGAAGTGACATTCAAATTAAATAATTACGGTGGCAAAAGTGTTCATTCATATATTCTGTCTCCTGGTGACGTTGGTGACATTACATCAAAAAAAGTGCTTTTAAATAAAGTTGAACTAAAATTGGAAACAGATACCAAGTTGCCAGTTTTAAATGAAATCCAGAATCAGGGCTCCGTCATTAAATTGCCATCACAACGATTTGGATTTTTTGTTATTACTGATGCAGAAGTCCCTGCCTGCAGATGA
>hya5-Hirudo_tianjinensis
ATGATATCACTTCTTAGAATTTCATTGCATGTTATTCTTTTATTTTTGGTTTATTCTGCCGCTAAAGAGGTTACTGTAACAATTGATGATACGAAAGTAATTGCCACCGTCAGTGAAGCTTTTCATGGAGTAGCCTTTGATGCGTCTCTTTTTTCCACCAGGGGTCTATGGAGCTTTGTGAATATTACCTCTAAAAAATTGGTCAATTTGCTGACGGGACTTTCACCTGGATACTTCAGGGTTGGTGGAACAGCTGCTAATTGGTTGTTTTTTGATTTGCAACAAAATAACAAATGGAAGGATTACTGGGCTTTTAAGGACAAAAGCCCTCAAACTGAATCAATAACAAGAGGATGGTTGTTCAGGAAACCAAATAATTTGAACAAGGAAACCTTTGACAATCTAGTGAGATTAACCAAGGATAGTCATATGAGATTATTATTTGATTTGAATGCTGAAGTCAGAGATGGTTATGTGATAGGAAAGACAGTGAACTCGACATGGAATTCTTCGGAAGCTGAAAAGTTGTTCAAATATTGTGTGGACAAGGGTTATGGAGACAACATTGATTGGGAACTTGGAAATGAACCAAACCACATAACTGCTCACAACCTCACTGAGCAACAGGTTGCTGAAGATTTCGTGGCACTGCACCAACTCCTTCAGAAATATCCAACGCTGAACAAAGGAGCGCTTGTTGGACCCGATGTCGGATGGATGGGAGTCAATTATATCAGAGGATTAGCTGACGGGGCCGGTGAACACGTAACTGCTTTTACGATCCATCACTATTATTTTAATGGAAACACCTCAGACGTCTCAACATACCTTGATGTCTCATATTTTGTGAAGCTGCAGCAACTGTTCAACAAAATTAAGGGTGTTTTGAAAGGTTCTCCATATCAAGACAAACCTTTATGGTTTGGAGAAACAAGTTCTGGATACAACAGCGGCACAAATGACATATCTGATCGATATGTTTCAGGATTTCTAACATTAGAGAAGTTGGGACTCAGTGCAGTTAACGATGTGAAAGTTGTGATAAGACAAACGATATACAATGGATACTATGGACTCCTTGACAAAATTACTCTAGACCCAAATCCGGACTATTGGTTAATGCATGTTCACAATTCTCTGGTTGGAAACAAAGTTTTTCGAGTTGATGTTGATGACCGTTCTAGTAAAACAAGAGTGTATGCACAGTGCACGAAGGTCAACAGCAAACATACTCAGGATAAATACTTCAAAGGCTCGTTGACTATCTTTGCTCTTAATGTTGGAGATGAAGAGGTGACCTTAAAGATTGATAAATACAGTGGTAAAAGAATTTTTTCGTACATTCTGACCCCAGACGGACAACTTACATCAAACAAAGTGCGTTTAAATGGAGTGGAATTGAAAATGGTGTCAGATCAACTGCCAGCATTAAACGTGGATGAGACCCTTACCTCTTTCACTTTACCTTCCAAGACGTTTGGATTTTTTGTTGTTCCCGGTGCCAATGTTGAAGCATGCAGAAATTAA
>hya1-Whitmania_acranulata
ATGACACATTTACAGTTGTTCTCGAAAGTACTTTTGGTTTTTTTATGTATGTCTGAGTGTGGATGTAGTACTCAGTGCAACGTAGCCATTCAACATGATTTTGTTAAAAACAAAGTTGAAGAATTTTTTATCAGCTTTTGCATTGATTCCTTTATGTTTGATCCAAGCGTGCGATGGCACGGCTTTGACTTCAGTTCCCAAAAGTTGCACACTCTAATGCGCAGCATGACGCCGTCAATTCTAAGAATAGGAGGTGGTCCTGCAGATTTCCTTTTCTTTGACATACCTCAAGATGCTTTAAATTCATCTGGAGTGAAACCTGACCCTATAGTTATGACCAAATTAGATTTAGTGAACCTCATTACTTTAACAAGAGCCACACATAGTCGGTTGCTTTTGGATTTTAATGCCCAAGTTCGATATGGCTACCAGTGGGATCCTTCAAATGCTATACAAATTTTAGAATTTTGCAAACAAAATGGATATGGTGAAAATATTGACTTCGAGCTTGGAAATGAACCTGACTATTTATTGCCAGAATTAATTACTCCAACACTCCTTGGACGGGACTTCAAAATACTCAATAAAATAGTAAAGCATTACTCTACATTTAACAGCAGTGTTATTGTGGGACCTGACATAATTTCTATAAGTCCTCTAGCATTGGATTATCTGAGCAGTGTCATCAATGATTCTGGAGATTTTTTGAGGGCTGCCACATTTCACCATTATTACTTCAGAGGAGATGTCGCTAATTATACGGAATATTTAAAGACAAATTACTTTGGCGATCTAGAGACTCACATTAATGTAATAAAAAATAAGATATCAAAGACTAAATATCCAAAAATTGATATATGGATTGGAGAAACCAGTGATGCATGGCATAGTGGTACACCAAATGTCTCAAATAGATTTGTTTCAGCATTTTTGTGGCTCGATAAATTGGGACTTAGTGCACTCATGGGGGTAAAGGTTGTCATGAGGCAAACATTGTTTGGTTTTGACTACGCCCTGCTCGATCATAATCTAGATCCAAATCCTGATTTCTGGTTGTCATGGCTACACAAGAGCTTTGTTGGTAGACAGGTATTTCAGACCAAGCCGGTGTGCACCAACAAAGGGTCAGAAACTTGCAGAATTTACGCCCATTGCACAAAACCAAGTCCTTTATATAAGCCAGGATCACTGACTCTATTTGCATTGAACATTAATCCCAAAGAAGTTGCGTTATTAACATTTACCGGTATACTAAAAGGAGAGGCATACCACATCTATTTGGTAGAGGCTGGAAATGAAGACGAGGTACCTGTTCTCTCAAGGTTTTGTAAGGTCAATGGGAAGTTGATGAAGATGCCCTCTGACTGGAGCATGCCTCATGTTATTCCACAGGAACAAGATCCCAGCTTTCCATTTAAACTTCCACCTCTAACGTACGCCTTCCTGGTCTTCCACAAGGTTAACATCAAGGCTTGCCAAGATGAATCACACGAGGATTTGTTCCCGATTTTTATGAGTAAAATCCAAAACACCGACCGTCGTAAATCTTTTACAGAAACTTTCTGA
>hya2-Whitmania_acranulata
ATGGAGCTCTGGCTTGCTTTCAATATTGTTTTGATACTAGCTGGTGTGGCTAGTGGCAAATTGAAATTCGTTCCTGGAAAACATGTTTCTGTGGAAGTGAACGCTGATGTCATCGTTAACGAGGTTGAGCCTCGTTTTCTGAGCTACTGCATGGATTCCGATGTGTTCGATCCAAGTATTCGTTGGCTGAAGTTTAATTTCAGTTCCGTGAAGCTTCACACTTTGCTAAACGCCTTGTCTCCAGCGTACTTTAGAGTTGGAGGCTACCCTGCGGACTACCTCTTCTTTGACATTCCATACAATTTGCTAAATGGCTCTCAAGTATCGGAAGAATTGGTTTACATGACCAAGGAAGATATTATCAATTTGGTTGAATTAACAAAATCCACTGGAAGTCGGCTTATATTTGACTTAAATCTCCAACTTCGGTTTGGTAAAAAATGGGATCCATCCAACGCTATACTTTTGATGGAGTTTCTTTCTCAGAATGGTTATGGAGATAACATCGACTGGCAGCTTGGCAATGAACCAAGTTACTGGGCAAATGGAGTGACCACTCCTGAACAAATTGCCAAGGATTTCAGAATACTTCACAATCTTATTAGGCAATATCCATTATTGAATAACAGTGTCATTTCTGGTCCTGATATCATCACAGTCAATCGAAATGGACTGGTTTACCTAGAAGCTCTCTCAAATTATTCCGGAGATATTGTGAAAGCGGTCTCATTTCACCACTATTACCTGAGAGGAGACAAAGCCACTTACGAAACATATTTGGATCCAATGTTATTCAAAAATCTTGATGACGTCATAGACATGATTGAGGATTCCCTGAGTCATACTTCACATCCTTCATTGCCCATATGGATCGGGGAAACAAGCGATGGATGGAATGGTGGCACCCCAAACGTGTCTGATCGATTTGTGTCCGGTTTTCTATGGATGGAAAAATTAGGATTAAGTGCAAAAAGAGGCATAAAAGTTGTAGCCAGACAAACTTTATATGGTCACAACTACCCACTCCTGGATATTGACATGAATCCAAATCCTGATTTTTGGTTGTCATGGTTGCACAAACAGTTGGTAGGCCAAAAAGTTTTTCAAGTGCATTACGACGGAGACTTGAGAACCAGGGTCTATTCACATTGCACAAAACACAGCCAAAGATATGGTCCAGGCTCACTGACTGTTTTTGCTTTGAATGTTGACCCAAACACCTCGGTTTCACTCCATTTTGAAGGCACCTTAAAGAGGCAGCTCATCCATCTGTACCTGGTTGAACCAGATGTCAGTGGGGATGATAATCATTACTATGCCAGATACAAAGAAGTACCCATGCTGTCGAAGTGGAGCAAATTAAATGGTAGAAGATTGGAGCTGATAAATGATTATACGATGCCAAATTTGATACCAGAATTGCTAAAGCCAGAAAGTCCGGTGGTGCTTCCTCCTCTCACATATGCTTTTATCGTCTTCCCTTACGCCGACATTCATAATTGTTTTTAA
>hya3-Whitmania_acranulata
ATGAAATTAATATCGGCGCATTTGATTCCCATCTTTATTTTTGCGGGAACATTGGCAGAAAAGGTATTCGTCGAAATCGATACGAGCAACGTTATCAATACGGTCTCAGATTTGTTCCTCGGAGTTGCTCTCGACACGTCTCTGTTTACCGAGGAGGGACTGAGAAAAGATATCGACATCAAATCCGTGAAATTGGCAACCTTACTTCAGGCTATATCCCCGGGCTACTTCAGACTAGGAGGAACTTCGGCCAATTGGCTCTTCTACGGCATTCCAAGTTCTAAGTTGAAAAGTCTTGGTTATCCGAAAGCCAACTTGATGACTGACGAAAACCTAGACGATATCATAGCACTTACGAGGAAATCTGGGCTGAGACTTTTGTACGACCTCAATGCCAACCTGAGGTTTGGGCCAGAGTGGAACCCTTCTGACGCCATCAGGCTGTTCGAATACTGTAAAAAGAAGCATTACGGGGACAACATCGACTGGGAACTCGGCAACGAACCCAATCATGACTCCCCTGCCCAAAAGACCCTTTTCACCCCCGATCAAGTGGCACTGGACATCATCAATTTGGATCACCTCCTCAAGACTTATGACATCTTCAAGAACAGTTCCTTGGTTGGTCCAGATGTTGGAGGATCTGGATTGGAATATTTCAAGAAAGTCGACGCCATAGCAGGAAAATATCTCCAGGCTTATACGATCCATCACTATTACTTCGACGGTAGAAAAGCCATACCGGAGAACTACACGGATCCGAGCAACTTTGCAAAGCTGGAGACTTTTTTCTCGAAGATCCATCAAATCCTCAACGCCTCTGAGAATCATGGAAAACCAGTCTGGTTGGGCGAAACGAGTACAGGTTACGGAAGCGGAACGAGGAATGTCTCGGATCGATACGTTTCTGGATTTCTATCTATGGACAAGTTGGGTTGTAGCGCAGCACACAACATCAGTGTTGTTGTTAGGCAGACGATCTTCAACGGTCACTATGGACTCCTGGATTTCAGAAACTTTGATCCTTATCCTGATTACTGGCTCACTTGGGTTCACCACAAACTCGTTGGCAGGAAAGTCTTCAAAGTGGTGTTTAGCAACGAAAAACATCCGAAGACGATAAGAATCTACGCCCAATGTACCAAGAACATACTCTACCCTGAGGGTTCAGTGACCGTATTTGCCTTGAACGTCCATCCAACTGAGACTAAAAATATCTTCTTCGAGAGGGACCGTGGTTTTGATGGAAATATTTATGCATACATTATGAGGCCATTGGGAAGAGATATCCTGTCAAAGGATGTCTTAATAAACGGAGTCCTGATGAAGATGAAATCAAAAAACAAAATGCCGCCACTTCCTCTGCCAAAACTAATGAAAAGGGTTGCATTGAGCCCGCGTACGTTCGGGTTCTTTGTTTTCCCCCAGGCCAATGTATCCCACTGTCGCCAATAA
>hya4-Whitmania_acranulata
ATGACTTCAATCGTTAATGGCTTATTGCTTTATCTTCAATTTTTTATTGTATGGTCTGCAGCCAAAGAAGTTGCAGTAACAGTAGATGATAAGAATGTGGTAGCCACAGTCAGTGAATCTTTCCATGGAGTTGCCTTCGATGCGTCTCTTTTTTCCCCCAAAGGCTTGTGGAGTTTTGTCGATATTACTTCACAGAAATTGGTCACTCTGTTGAAAGGACTTTCACCTGGATACTTCAGAGTTGGTGGAACATTTGCTAATTGGTTGTTCTTTGATCTGCAACCAGACAACGATTGGTATAATTATTGGCCATTTCAAAAGAAAACTCCCAAAACCGAGGGCTTAACTACTGGATGGCTATTCAGAACACCCAATAAATTACCCAAGGAAACTTTTGACAATCTGATAGATCTCACTAGAAAAAGCAGTATGAGACTTTTATTTGATTTAAATGCTGAGGTCAGAACAAATGGTAAATGGAATCCTTCAGAGGCAATAAAGTTGTTTGATTATTGCGTGAAAAAAAAGTACGGAGAAAATATTGATTGGGAACTAGGAAATGAACCAAACCATATAACGGCTCATAACCTGACCAAAGAGCAGGTCGGGCAAGATTTTAAAGACCTATACGAACTGCTTCAAAAACAGAAATATTCCTCCATCAATAAAGGATCCCTGGTTGGACCTGATGTAGGATGGATGGGAGTAGAATTTATTAGAGGGTTGGCAGATGCAGCTGGTGAACATATAACTGCCTTTACCATCCACCAATATTATTTTAACGGAAACACTTCAAACAAACTGACATACTTAGACGTTTCGTATTTTGAGAAATTGCAGTTATTATTCGACAAAGTTAAAAATGTATTAAAGGGCTCGAAACATATAGACAAACCAATATGGCTTGGAGAAACAAGTTCTGGTTATAGTAGTGGAACAAAAGATGTTTCTGATAGATATGTGTCAGGATTTTTAACTTTGGACAAGCTTGGACTCAGCGCAGTTAACAATGTGAAAGTTGTGATAAGACAGACAATTTACAATGGCTATTATGGACTTCTTGATAAAGACAATTTAGACCCAAATCCTGACTACTGGCTAATGCATGTACACAATACTTTAGTGGGCAACAAAGTTTTCAAGGTAGATATAAGTGATAAATCTTACAAAACAAGAGTTTATGCACAATGCACCAAAGTAAATGAAAATGGAAGCAAATACAAAAAAGGTGCCCTGACAATATTTGCTCTTAACCTTGATAATGAAGAAGTGAAATTCAAATTAAATAATTATGGTGGCAAAAATGTTCATTCATATATTCTGGCTCCCGGTGATGGTGGTGACATTACATCAAGAAAAGTGCTTTTAAATAAAGTTGAACTAAAATTGGAATCAGCTACCAAATTGCCAGTTTTAAAGGAAAGCCAGAATCAGGACTCCTCCATCAAATTACCGTCACAAAGATTTGGATTTTTTGTTATTACTGATGCAGAAGTGGATGCCTGTAAATGA
>hya1-Whitmania_laevis
ATGACACATTTAACGTTGGTCTCGAAAGTACTTTTGTTTTTTATATATATGTCTGAGTATGAATGTAGTACTCAATGCAACATAGCCATTCAACATGATTTTGTTAAAAACAAAGTTGAAGAATTTTTTATCAGCTTTTGCATTGATTCCTTTATGTTTGATCCAAGCGTGCGATGGCACGGTTTCAACTTCAGTTCCCAAAAGTTGCACACTCTAATGCGCAGCATGGCGCCGTCAATTCTAAGAATAGGGGGTGGTCCTGCAGATTTCCTTTTCTTTGATATACCTCAAGATGCTTTAAATTCATCTGGAGTGAAACCTGGCCCTATTGTTATGTCCAAATTAGATTTGGTGAACCTCATTACACTAACAAGAGCCACACATAGTAGGTTGCTATTGGATTTTAATGCCCAAGTCCGATATGGCTACCAGTGGGATCCTTCGAACGCCATACAAATTTTAGAATTTTGCCAACAAAATGGATATGGTGAAAACATTGACTTCGAGCTTGGAAATGAGCCTGACTATTTATTGCCAGAATTAATTACTCCAGCACTCCTTGGTCAGGACTTCAAAATACTCAATAAAATAGTAAAGCATTACTCTACCTTCAACAGCAGTGTTATTGTGGGACCTGATATAATTTCCATAAGTCCTCTAGCCTTGGATTATCTAAGCAGTGTCATCAATAACTCTGGAGATTTTTTGAGGGCTGCCACGTTTCACCATTATTACTTCAGAGGCGATGTTGCCAACTACACAGAATATTTAAAAGCAGATTACTTTGGTAGTCTAGAGACTCATATTAATGTAATAAAAAATAAGATATCCAAGACCAAATATCCAAATATTGACTTGTGGATTGGAGAAACCAGTGATGCATGGCATAGTGGTACACCAAATGTGTCAAACAGATTTGTTTCAGCATTTTTGTGGCTCGATAAATTGGGTCTTAGTGCTCTCATGGGGGTGAAAGTTGTCATGAGACAAACGTTGTTTGGTTTTGACTATGCTCTGCTCGACCATGATCTAAATCCAAATCCCGATTTCTGGCTGTCATGGCTACACAAGAGCTTTGTTGGTAGACAGGTATTTCAGACCAAGTCAGTCTGCACCAACAATGGGACAGAAACTTGCAGAATTTATGCCCATTGCACAAAACCGAGTCTCTTATATAAGCCAGGATCACTGACTCTATTTGCATTGAACATTAATCCCAAAGAAGTTGCATTGCTAACATTTACTGGTATAGTAAAAGGAGAGCCATACCACATCTATCTGGTAGAGGCCGGAAATGAAGACAAGATACCTGTGCTCTCAAGGTTTTGTAAGGTCAATGGGAAGTTGATGAAGATGCCCTCTGACTGGAGCATGCCTCAAGTTATGCCAGAGGAACAAGATCCCAGCTCACCATTTAAGCTTCCACCTCTAACATACACCTTCCTGGTCTTCCGTAAGGTTAACATCAAGGCTTGCCAAGATGAGTCACAAGATGGATTTGTCTCCAATTTTTATGAGTAA
>hya2-Whitmania_laevis
ATGGAGCTCTGGCTTGCTTTCAATATTGTTTTGACGCTAGCTGGTGTGGCAAAGGGCAAATTGAAATTTATTCCGGGAAAATATGTTTCTGTGGAAGTGAACGTTGATGTCATCGTTAACGAAGTCGAGCCTCGTTTTCTGAGCTATTGCATGGATTCTGATGTGTTCGATCCAAATATTCGTTGGCTGAAGTTTAATTTCAGTTCCGTGAAGCTTCACACATTGTTAAACGCCTTGTCTCCAGCATACTTTAGAGTTGGAGGCTATCCTGCAGACTACCTCTTCTTTGACATTCCATATAATTTGCTCAATGGCTCTCAAGTATCGGACGAATTGGTTTACATGACCAAGGAAGATATTATCAATTTGGTTGAATTAACAAAATCCACTGGAAGTCGGCTTATATTTGACTTAAATCTCCAACTTCGGTTTGGAAAAAAATGGGATCCATCAAATGCCATACTTTTGATGGAGTTTCTGTCCCAGAATGGTTATGGAGATAACATCGACTGGCAGCTTGGCAATGAACCAAGTTACTGGGCAAATGGTGTGACTACTCCCGAACAAATTGGCAAGGATTTCAGAATACTTCACAATCTTATTAGACAATATCCATTATTGAATAACAGTGTCATTTCTGGTCCGGATATTATCACAGTCAATCGAAATGGACTGGTTTACCTAGAAGCTCTCTCAAACTATTCTGGAGATGTTGTGAAAGCGGTCTCATTTCACCACTATTACTTGAGAGGAGACAAAGCCACTTACAAAACTTATTTGGATCCAATGCTATTCAAAAATCTGGATGACGTCATAGACATGATTGAGGATTCCCTGAGCCATACTTTACATCCTTCACTGCCTATATGGATCGGTGAAACAAGCGATGGATGGAATGGTGGCACTCCAAACGTGTCTGATCGATTTGTGTCTGGTTTTCTATGGATGGAAAAACTAGGATTAAGTGCAAAAAGAGGCATAAAAGTTGTAGCTAGGCAAACCTTATATGGTCACAACTACCCACTCCTGGATATCGACATGAATCCAAATCCTGATTTTTGGTTGTCATGGTTGCACAAAAAACTGGTAGGCCAGAAAGTTTTTCAAGTGCATTACGAAGGAGACTTGAAAACCAGGGTCTATTCACATTGCACAAAAGCCAGCCAACGATACGGCCCAGGCTCACTGACTGTTTTTGCCTTGAATGTTGACCCAAACAACTCTGTTTCACTCCTTTTTGAAGGCGCCCTAAAGAGGCAGCTCATCCATATGTACCTGGTTGAACCGGATGTCAGTGGAGATGAAAATCATTACTATGCCAGATCCAAAGAAGTACCCATGCTGTCAAAGTGGAGCAAATTAAATGGTAGAAGATTGGAGCTGATAAACGAGTATACGATGCCAGATTTGATACCAGAATTGCTAAAGCCAGAAAGTCCAGTGGTGCTTCCTCCTCTCACATATGCTTTTATCGTCTTCCCTTATGCCGACATTCGTAATTGCTTTTAA
>hya3-Whitmania_laevis
ATGAAATTAATATCAGCGCATTTGATTGCCATCTTCATTTTTGCGGGAACATGGGCAGAAAAAGTATTCGTCGAAATCGATACGAGCAACGTTATCAACACTGTCTCAGATTTGTTCCTCGGAGTTGCACTCGACACGTCTCTGTTTACCGAAGAGGGACTGAGAAAAGATATCGACATCAAATCCGTGAAATTGGCAACCTTGCTTAGGGCTATATCCCCGGGCTACTTCAGACTAGGAGGGACATCGGCCAATTGGCTCTTCTATGGCATTCCAAGTCCCAAGTTGAAAAGTCTTGGTTATCCGAAAGCCAACTTGATGACTGACGAAAACCTAGACGACATCATAGCACTGACGAGGAAATCTGGGTTGAGACTTTTGTACGACCTCAACGCCAACCTGAGGTTTGGCTCGGAATGGAATCCTTCTGACGCCATCAGATTGTTCGAGTACTGCAAAAAGAAGCATTACGGAGGCAACATCGACTGGGAACTCGGAAATGAACCCAATCACGACTCTCCTGCCCAGAAGACCCTTTTCACCCCTGATCAAGTGGCACTGGACTTCATCAATTTGGATCATCTGCTCAAGACTTATGACATCTTCAAGAACAGTTCATTGGTTGGTCCAGACGTTGGAGGATCTGGATTGGAATACTTCAAGAAAGTCGACGCCGTAGCAGGAAAATATCTCCAGGCTTACACGATCCATCACTACTACTTCGACGGTCGAAAGGCCACACCAGAGAACTACACGGATCCGAGCAACTTTGCAAAACTGGAAACTTTCTTCTCAAAGATTCATCAGATCATCAATGCCTCCGGGAATCATGGAAAACCAGTCTGGTTGGGTGAAACGAGTACAGGTTACGGTAGCGGAACGAGGAATGTCTCGGATCGATACGTCTCTGGATTTCTATCCATGGATAAGTTGGGTTGCAGTGCAGCACAGAACATCAGTGTTGTCATTAGGCAGACGATCTTCAACGGTCATTATGGACTCCTGGATTTCAGAAACTTTGATCCTTATCCTGATTACTGGCTCACATGGGTGCACCACAAACTCGTAGGTAGGAAAGTCTTCAAAGTGGATGTGTTTAGCAACGAAAAACACCCAAAGACGATAAGAGTCTACGCCCAATGTACCAAGAACATACTCTACCCTGAGGGTTCAGTGACCGTGTTTGCCTTGAACGTCCATCCAACTGAAACCAAAAATATCTTCTTCGACAGGGGCAGCGGTTTTGATGGGCACATTTATGCTTACACTATGAGGCCATTGAGAAGAGATATCCTGTCAAAGGACGTCTTAATAAACGGAGTACTGATGAGGATGAAATCAAAAACCGAAATGCCGCCACTGCCTCTGCCAAAACTGATGAAAAGGATGACGTTGAGTCCGCATACATTCGGGTTCTTTGTTTTCCCCCAGGCCAATGTATCCCATTGTCGCCAGTAG
>hya4-Whitmania_laevis
ATGACTTTAACTGTTAATGGTTTATTGCTTTGTCTTTATTTCTTTAATGCGTTGTCTGCAGCTAAAGAAATTACAGTAACAGTAGATGATAAGAATGTGATAGCCACCGTTAATGAATCTTTCCATGGAGTTGCCTTCGATGCGTCTCTTTTCTCTCCCAACGGCTTGTGGAGTTTTGTCGATATTACTTCTCAGAAATTGGTCACTCTGTTGAAAGGACTTTCACCTGGCTACTTCAGAGTTGGTGGAACATTTGCTAATTGGCTGTTCTTTGATCTGCAACCGGACAACGATTGGTATAACTATTGGCCATTTCAAAAGAAAACTCCCAAAACCGAGAGCATAACTACTGGATGGCTGTTCAGAAAACCAAATAAATTACCAAAGGAAACTTTTGACAATCTGATAGATCTCACCAGGAAAAGCAACATGAGACTTTTATTTGATTTAAATGCTGAGGTCAGAACAAATGGTAAATGGAATTCTTCAGAGGCAGTAAAGTTGTTTGATTATTGCGTGAACAAAAAGTACGGTGAAAACATTGATTGGGAACTCGGAAATGAACCAAACCATATAACGGCTCACAACCTGACCAAAGAACAGGTCGGGCAAGATTTCAAAGACCTATATGAACTGCTTCAAAAGCGGAAATATTCCTCCATCAGTAAAGGATCTCTTGTGGGACCTGATGTAGGATGGATGGGAGTAGAATTTATTAGAGGGTTGGCTGATGCAGCTGGTGAACATATAACTGCCTTTACCATCCACCAATATTACTTTAACGGAAACACTTCAGACAAAGATACATACTTAGATGTTTCGTATTTTGAGAAATTGCAGTTATTATTTAACAAGGTTAAAAATGTATTAAAGGGTTCGAAACATATAAATAAACCAATATGGCTTGGAGAAACAAGTTCTGGATATAGCAGTGGAACAAAAGATGTTTCTGATAGATATGTGTCAGGATTTTTAACTTTGGACAAACTTGGACTCAGCGCAGTTAACAACGTGAAAGTTGTGATAAGACAGACGATTTACAATGGTTATTATGGACTTCTTGATAAAGACAATTTAGACCCACATCCGGACTACTGGTTAATGCATGTACATAATACTTTAGTGGGCAACAAAGTTTTCAAGGTAGATATAAGCGATAAGTCTAACAAAACAAGAGTCTATGCACAATGCACCAAAGTTAATGAAAATGGAAGCAAATACAAAAAAGGTGCCCTGACAATATTTGCTCTTAACCTTGAAAATAAAGAAGTAACATTCAAATTAAATAATTACGGTGGCAAAAATGTTCATTCATATATTCTGTCTCCTGGTGACGGTGCTGACATTACATCAAAAAAAGTGCTTTTAAATGGAGTTGAACTAAAATTGGAAACAAATACCAAATTGCCAGTTTTAAAGGAAAGCCAGAATCAGTACTCCGTCATTAAATTACCTTCTCAAAGATTTGGATTTTTTGTTATTACTGATGCAGAAGTCGCTGCCTGCAGATGA
>hya1-Whitmania_pigra
ATGACACATTTAACGTTGGTCTTGAAAGTACTTTTGTTTTTTTTATATATGTCTGAGTATGAATGTAGTACTCAATGCAACATAGCCATTCAACATGATTTTGTTAAAAACAAAGTTGAAGAATTTTTTATCAGCTTTTGCATTGATTCCTTTATGTTTGATCCAAGCGTGCGATGGCACGGTTTCAACTTCAGTTCCCAAAAGTTGCACACTCTAATGCGCAGCATGGCGCCATCAATTCTAAGAATAGGGGGTGGTCCTGCAGATTTCCTTTTCTTTGACATACCTCAAGATGCTTTAAATTCATCTGGAGTGAAACCTGGCCCTATTGTTATGTCCAAATTAGATTTGGTGAACCTCATTACACTAACAAGAGCCACGCATAGTAGGTTGCTATTGGATTTTAATGCCCAAGTCCGATATGGCTACCAGTGGGATCCTTCGAACGCCATACAAATTTTAGAATTTTGCCAACAAAATGGATATGGTGAAAACATTGACTTCGAGCTTGGAAATGAACCTGACTATTTATTGCCAGAATTAATCACTCCAACACTCCTTGGTCAGGACTTCAAAATACTCAATAAAATAGTAAAGCATTACTCTACCTTCAACAGCAGTGTTATTGTGGGACCTGACATAATTTCTGCAAGTCCCCTAGCATTGGATTATCTAAGCAGTGTCGTCAATAATTCTGGTGATTTTTTGAGGGCTGCCACGTTTCACCATTATTACTTCAGAGGCGATATTGTCAACTATACAGAATATTTAAAAGCAGATTACTTTGGTAATCTAGAGACTCATATTAAAGTAATAAAAAATAAGATATCCAAGACCAAATATCCAAAAATTGACTTGTGGATTGGAGAAACCAGTGATGCATGGCATAGTGGTACACCAAATGTGTCAAACAGATTTGTTTCAGCATTTTTGTGGCTCGATAAATTGGGTCTTAGTGCTCTCATGGGGGTGAAAGTTGTCATGAGACAAACGTTGTTTGGTTTTGACTATGCACTGCTCGACCGTGATCTAAATCCAAATCCCGATTTCTGGTTGTCATGGCTACACAAGAGTCTTGTAGGTAGACAGGTATTTCAAACCAAGTCAGTCTGCACCAACAATGGGACAGAAACTTGCAGAATTTATGCCCATTGCACAAAACCGAGTCTCTTATATAAGCCAGGATCGCTGACTCTATTTGCATTGAATATTAACTCCAAAGAAGTTGCATTACTAACATTTACTGGTATAGTAAAAGAAGAGCCATACCACATCTATCTGGTAGAGGCCGGAAATGAAGACAAGGTACCTGTGCTCTCGAGGTTTTGTAAGGTCAATGGGAAGTTGATGAAGATGCCCTCTGACTGGAGCATGCCTCAAGTTATGCCAGAGGAACAAGATCCCAGCTCACCATTTAAACTTCCACCTCTAACATACGCCTTCCTGGTCTTCCATAAGGTTAATATCAAGGCTTGCCAAGATGAGTCACAAGATGGATTTGTCCCCAATTTTTATGAGTAA
>hya2-Whitmania_pigra
ATGGAGCTCTGGCTTGCTTTCAATATTGTTTTGGCGCTAGCTGGTGTGGCAAAGGGCAAATTGAAATTTATTCCGGGAAAATATGTTTCTGTGGAAGTGAACGTTGATGTCATCGTTAACGAAGTCGAGCCTCGTTTTCTGAGCTATTGCATGGATTCTGATGTGTTCGATCCAAATATTCGTTGGCTGAAGTTTAATTTCAGTTCCGTGAAGCTTCACACATTGTTAAACGCCTTGTCTCCAGCTTACTTCAGAGTTGGAGGCTATCCTGCAGACTACCTCTTCTTTGACATTCCATATAATTTGCTCAATGGCTCTCAAGTATCGGACGAATTGGTTTACATGACCAAGGAAGATATTATCAATTTGGTTGAATTAACAAAATCTACTGGAAGTCGGCTTATATTTGACTTAAATCTCCAACTTCGGTTTGGAAAAAAATGGGATCCATCAAACGCCATACTTTTGATGGAGTTTCTGTCCCAGAATGGTTATGGAGATAACATCGACTGGCAGCTTGGCAATGAACCAAGTTACTGGGCAAATGGTGTGACTACTCCCGAACAAATTGGCAAGGATTTCAGAATACTTCACAATCTTATTAGACAATATCCATTATTGAATAACAGTGTCATTTCTGGTCCGGATATTATCACAGTCAATCGAAATGGACTGGTTTACCTAGAAGCTCTCTCAAACTATTCTGGAGATGTTGTGAAAGCGGTCTCATTTCACCACTATTACTTGAGAGGAGACAAAGCCACTTACAAAACATATTTGGATCCAATGCTATTCAAAAATCTGGATGACGTCATAGACATGATTGAGGATTCCCTGAGCCATACTTTACATCCTTCACTGCCTATATGGATCGGTGAAACAAGCGATGGATGGAATGGTGGCACTCCAAACGTGTCTGATCGATTTGTGTCTGGTTTTCTATGGATGGAAAAATTAGGTTTAAGTGCAAAAAGAGGCATAAAAGTTGTAGCTAGACAAACCTTATATGGTCACAACTACCCACTCCTGGATATCGACATGAATCCAAATCCTGATTTTTGGTTGTCATGGTTGCACAAAAAACTGGTAGGCCAGAAAGTTTTTCAAGTGCATTACGAAGGAGACTTGAAAACCAGGGTCTATTCACATTGCACAAAAGCCAGCCAACGATACGACCCAGGCTCACTGACTGTTTTTGCCTTGAATGTTGACCCAAACAACTCTGTTTCACTCCTTTTTGAAGGCGCCCTAAAGAGGCAGCTCATCCATATGTACCTGGTTGAACCAGTTGTCAGTGGAGATGATAATCATTACTATGCCAGATCCAAAGAAGTACCCATGCTGTCAAAGTGGAGCAAATTAAATGGTAGAAGATTGGAGCTGATAAATGATTATACGATGCCAGATTTGATACCAGAATTGCTAAAGCCAGAAAGTCCAGTGGTGCTTCCTCCTCTCACATATGCTTTTATCGTCTTCCCTTATGCCGACATTCGTAATTGCTTTTAA
>hya3-Whitmania_pigra
ATGAAATTAATATCAGCGCATTTGATTGCCATCTTCATTTTTGCGGGAACATGGGCAGAAAAAGTATTCGTCGAGATCGATACGAGCAATGTTATCAACACGGTCTCAGATTTGTTCCTCGGAGTTGCACTCGACACGTCTCTGTTTACTGAAGAGGGACTGAGAAAAGATATCGACATCAAATCCGTGAAATTGGCAACCTTACTTAGGGCTATATCCCCGGGCTACTTCAGACTAGGAGGGACATCGGCCAATTGGCTCTTCTATGGCATTCCAAGTCCCAAGTTGAAAAGTCTTGGTTATCCGAAAGCCAACTTGATGACTGACAAAAACCTAGACGACATCATAGCACTGACGAGGAAATCCGGGTTGAGACTTTTGTACGACCTCAACGCCAACCTGAGGTTTGGTTCAGAATGGAATCCTTCCGACGCCATCAGATTGTTCGAGTACTGCAAAAAGAAGCATTACGGAGACAACATCGACTGGGAACTCGGCAACGAACCCAATCACGACTCTCCTGCCCAGAAGACCCTTTTCACCCCTGATCAAGTGGCACTGGACTTCATCAATTTGGATCATCTGCTCAAGACTTATGACATCTTCAAGAACAGTTCATTGGTTGGTCCAGACGTCGGAGGATCTGGATTGGAATATTTCAAGAAAGTCGACGCCGTAGCAGGAAAATATCTCCAGGCTTATACGATCCACCACTACTACTTCGACGGTCGAAAGGCCACACCGGAGAACTACACGGATCCAAGCAACTTTGCAAAACTGGAAACTTTTTTCTCAAAGATCCATCAGATCCTCAATGCCTCCGGAAATTACGGAAAACCACTCTGGTTGGGTGAAACGAGTACAGGTTACGGTAGCGGAACGAGGAATGTCTCGGATCGATATGTCTCTGGATTTCTATCCATGGATAAGTTGGGTTGTAGTGCAGCACAGAACATCAGTGTTGTTATTAGGCAGACAATCTTCAACGGTCATTATGGACTCCTGGATTTCAGAAACTTTGATCCTTATCCTGATTACTGGCTCACATGGGTGCATCACAAACTCGTGGGTACGAAAGTCTTCAAAGTGGATGTGTTTAGCAACGAAAAACACCCAAAGACAATAAGAGTCTACGCCCAATGTACCAAGAACATACTCTACCCTGAGGGTTCAGTGACCGTGTTTGCCTTGAACGTCCATCCAACTGAAACCAAAAATATCTTCTTCGACAGGGGCAGCGGTTTTGATGGGCACATTTATGCGTACACTATGAGGCCATTGAGAAGAGATATCCTGTCAAAGGACGTCTTAATAAACGGAGTACTGATGAGGATGAAATCAAAAACCGAAATGCCGCCACTTCCTCTGCCAAAACTGATGAAAAGGATGACATTGAGTCCGCATACATTCGGGTTCTTTGTTTTTCCCCAGGCCAATGTATCCCACTGTCGCCAGTAG
>hya4-Whitmania_pigra
ATGACTTTAACCGTTAATGGTTTATTGCTTTGTCTTTATTTCTTTAATGCGTTGTCTGCAGCTAAAGAAGTTACAGTAACAGTAGATGATAAGAATGTGATAGCCACCGTCAATGAATCTTTCCATGGAGTTGCCTTCGATGCGTCTCTTTTCTCCCCCAACGGCTTGTGGAGTTTTGTCGATATTACTTCTCAGAAATTGGTCACTCTGTTGAAAGGACTTTCACCTGGCTACTTCAGAGTTGGTGGAACATTTGCTAATTGGCTGTTCTTTGATCTGCAACCTGACAACGATTGGTATAACTATTGGCCATTTCAAAAGAAAACTCCCAAGACCGAGGGCATAACTACTGGATGGCTGTTCAGAAAACCAAATAAATTACCAAAGGAAACTTTTGACAATCTGATAGATCTCACCAGGAAAAGCAACATGAGACTTTTATTTGATTTAAATGCTGAGGTCAGAACAAATGGTAAATGGAATTCTTCAGAGGCAGTAAAGTTGTTTGATTATTGCTTGAACAAAATGTACGGTGAAAACATTGATTGGGAACTCGGAAATGAACCGAACCATATAACGGCTCACAACCTGACCAAAGAGCAGGTCGGGCAAGATTTCAAAGACCTACACGAACTGCTTCAAAAGCGGAAATATTCCTCCATCAGTAAAGGATCTCTTGTGGGACCTGATGTAGGATGGATGGGAGTAGAATTTATTAGAGGGTTGGCTGATGCAGCTGGTGAACATATAACTGCCTTTACCATCCACCAATATTACTTTAACGGAAACACTTCAAACAAAGATACATACTTAGATGTTTCGTATTTTGAGAAATTGCAGTTATTATTTAACAAGGTTAAAAATGTATTAAAGGGCTCGAAACACATAAATAAACCAATATGGCTTGGAGAAACAAGTTCTGGATACAGCAGTGGAACAAAAGATGTGTCTGATAGATATGTGTCAGGATTTTTAACTTTGGACAAACTTGGACTCAGCGCAGTTAACAACGTGAAAGTTGTGATAAGACAGACAATTTACAATGGTTATTATGGACTTCTTGATAAAGACAATTTAGACCCACATCCGGACTACTGGTTAATGCATGTACATAATACTTTAGTGGGCAACAAAGTTTTCAAGGTAGATATAAGTGATAAGTCTAACAAAACAAGAGTCTATGCACAATGCACCAAAGTTAATGAAAATGGAAGCAAATACAAAAAAGGTGCCCTGACAATATTTGCTCTTAACCTTGAAAATAAAGAAGTAACATTCAAATTAAATAATTACGGTGGCAAAAATGTCCATTCATATATTCTGTCTCCTGGTGACGGTGGTGACATTACATCAAAAAAAGTGCTTTTAAATGGAGTTGAACTAAAATTGGAAACAGATACCAAATTGCCAGTTTTAAAGGAAAGCCAGAATCAGAACTCCGTCATTAAATTACCTTCACAAAGATTTGGATTTTTTGTTATTACTGATGCAGAAGTCGCTGCCTGTAGATGA
>hya-Haemadipsa_yanyuanensis
ATGTTCGTGTTCACTTTGACTATTGTTTTGCTGCTGTTTGGAGAAGCGAAGAGTAAATTAAAGTTTATTCCATTTAGTTCTGTTAAGGACACCACTGTTGCAGTATTAACTGACGAAGTAATTAATGAAGTTGAACCTCATTTTCTGAGTTATTGCATAGACTCTGATGTATTTGATCCTCATATTCGCTGGCTGAAGTTCAATTTCAGTTCTGTGAAGCTACACACATTGTTGAAATCCTTATCTCCATCTTATTTTAGAGTGGGTGGTTACCCTGCAGACTACCTCTTCTTTGATATTCCTTACGAATTGTTGAATGGCACTCAAGTGTCAGACGAATTGGTCTATATGACCAAGGAAGACGTGATAAACATGGTTGAGCTGTCAAAGGCCACAGGAAGTAGGCTTCTTTTTGATTTGAATCTCCAACTTCGATATGGTAAGAAATGGGACCCATCCAATGCCATTCAGCTAATGGAATTTCTGTCTCAAATGAATTATGGCGATAACATAGATTGGCAACTTGGAAATGAACCAAGTTATTGGGCAAATGGTGTCGCCAGTCCAGAACAGTTAGGCAAAGATTTTAGAATCCTACATAACCTTATTAGACAGTATCCATTAATGAACAGCAGTGTAATTTCTGGCCCAGACATAATTACAGTTAACAGAAATGGGCTTGTTTATTTAGAAGCCCTCGCTAACTACTCTGGCGACATTATAAAGTCCATCTCTTTTCATCATTATTATTTGAGAGGTGACAAGGCTACTTACGAAACATACTTGGACCCGTTGCTGTTCCAAAACTTGGAAGATGTGATTGACATGATAAAAGATTCTTTAAGTCGAACAACTCATCCTTCACTGCCTATCTGGATTGGAGAGACAAGCGATGGATGGAATGGCGGTACTCCAAATGTTTCTGATCGATTTGTATCTGGATTCCTATGGTTGGAAAAGCTGGGCCTGAGTGCAAAAAGAGGTTTAAAGTTGGTGGCCAGACAAACACTTTACGGTCACAACTATCCACTCCTTGATATTGACATGAATCCTAACCCGGATTTCTGGTTGTCTTGGCTGCATAAGAAGTTTGTTGGTCAAAGAGTTTTTGATGTTTACCATGATGGGGATATCATGACCAGGATTTATTCTCACTGTACAAGAGCTAGCCAGGATTATAGTGCCGGAGCTATTACTGTGTTTGCATTGAATGTCGATAAGGAAAATTCTGTGTCTCTTATATTTGAAGGGATCTTAAAAAACCAACCTCTGCATTTGTATTTAGTTGAGCCAGATATCAGTGATCAAGATAATCATTATTATTCCTGGTCACCTGAAGTGGCCATGCTTTCCAAATGGAGTAAGGTAAATGGCGAAAGATTAGAGATGCTGAACGAATCGACCATGCCTGATTTATATCCAAAGAAATTGTCACCAGAAAGTCCGGTTATACTTCCTCCACTCAGCTTTGCCTTCATTGTTTTCCCGGAAGTGGACGTTCATAACTGCCTTTGA
>hya1_Haemadipsa_yanyuanensis
ATGAATATAACATTTTCATACAAGTCATTTTTATTGTTATTTATCGTCAAATCTTCCGAAGCGATAAGTTGCAAAGTTAACGTTGACGTGACATCAATAAAGAATAATGTTGAAGATTATTTTGTTAGCTTTTGCATAGATTCTTTCATGTTCGATCCTAGTGTGAGATGGAAAAATTTTAATTTCAGTTCTCCCAAGTTACACACCCTTTTAATCAACATGGCTCCATCAATTTTGAGAATAGGAGGTGGACCAGCAGATTATTTGTTTTTTGATGTACCTCAGGATGCTTTGGATTCATCAGGAATAAAACCCAACCCCATCGTTATGTCGAAATCTGATGTTGTGAACCTTTTTGAATTGACAAGGGCCACTGGCAGTCGATTATTGTTTGATTTCAATGTCCAAGTCCGATATGGCTATCAATGGGATCCAACAAATGCCATAAAGTTTTTAGAGTTTTGTCAGCAAAATGGGTATGGTGAAAATATTGACTTTGAGCTAGGAAATGAACCTGATTATTTGTTACCAAATCTGATCACACCACCAATTCTTGGCCATGACTTTGAAATACTTAATAAAATAATAAGGCATTACTCACTTTTCAACAAGAGTATCATTGTAGGTCCTGACATAATTTCTGTAAGCCCTCTAGCACTCGAGTATTTGAAAAGTGTCATCAATATCTCTGGACAATTTTTGAGAGCAGCAACATTTCACCATTATTATTTTAGAGGTGATATTGCTAATTATACTGAATATTTGAAACCAGCATACTTCAAAGATTTAGAGAATCATATAAATTCCATAAAAAGTGAAATTTCCAAGACTAAATATCCAAAAATAGACTTTTGGATCGGAGAGACAAGTGATTCGTGGCATAGTGGTACTCCCAATGTCTCAAACAGATTTATTTCTGGATTTCTGTGGCTGGATAAATTGGGACTGAGTGCTCTCATGGGTGTTAAAGTTGTCATGAGACAGACATTGTTTGGGTTTGATTATTCTCTGCTAGATCAGGATCTCAACCCTAATCCTGACTTCTGGTTGTCATGGTTGCACAAAAAATTTGTTGGCAGGCAAGTTTTTCAAGTCAAAGCATCCTGCAACTCTAATGGAACAAGTGCTTGTAGAATTTATGCCCACTGCACCAAGCCAAGTTCCAAATACAAGGAGGGATCTCTTACTTTATTTGCTTTGAACATGGATACCATACAACCAACAATGTTAACTTTTGATGGCATCTTGAAAGGCAGACTTTATCACCTGTACTTAGTTGAAGCAGGTGATGAAGCAACTGAAATGCCAGTACTTTCGAGGTGGTGCAAGGTGAATGGAAAATTGATGGAGATGCCTTCCGATACCAGCATGCCGGACGTCCTTCCCCGCGACGGGAATCCAAACCTACCCCTGAAACTTCCACCTCTTACTTATGCGTTCATTGTTTTCCACCAACTTCGCCTCGAAAATTGTCATCGTGGACGTGACGATTGA
>hya2_Haemadipsa_yanyuanensis
ATGTTCGTGTTCACTTTGACTATTGTTTTGCTGCTGTTTGGAGAAGCGAAGAGTAAATTAAAGTTTATTCCATTTAGTTCTGTTAAGGACACCACTGTTGCAGTATTAACTGACGAAGTAATTAATGAAGTTGAACCTCATTTTCTGAGTTATTGCATAGACTCTGATGTATTTGATCCTCATATTCGCTGGCTGAAGTTCAATTTCAGTTCTGTGAAGCTACACACATTGTTGAAATCCTTATCTCCATCTTATTTTAGAGTGGGTGGTTACCCTGCAGACTACCTCTTCTTTGATATTCCTTACGAATTGTTGAATGGCACTCAAGTGTCAGACGAATTGGTCTATATGACCAAGGAAGACGTGATAAACATGGTTGAGCTGTCAAAGGCCACAGGAAGTAGGCTTCTTTTTGATTTGAATCTCCAACTTCGATATGGTAAGAAATGGGACCCATCCAATGCCATTCAGCTAATGGAATTTCTGTCTCAAATGAATTATGGCGACAACATAGATTGGCAACTTGGAAATGAACCAAGTTATTGGGCAAATGGTGTCGCCAGTCCAGAACAGTTAGGCAAAGATTTTAGAATCCTACATAACCTTATTAGACAGTATCCATTAATGAACAGCAGTGTAATTTCTGGCCCAGACATAATTACAGTTAACAGAAATGGGCTTGTTTATTTAGAAGCCCTCGCTAACTACTCTGGCGACATTATAAAGTCCATCTCTTTTCATCATTATTATTTGAGAGGTGACAAGGCTACGTATGAAACATACTTGGATCCATTGCTGTTCCAAAACTTGGAAGATGTGATTGACATGATAAAAGATTCTTTAAGTCGAACAAGTCATCCTTCACTGCCTATCTGGATTGGAGAGACAAGCGATGGATGGAATGGCGGTACTCCAAATGTTTCTGATCGATTTGTATCTGGATTCCTATGGTTGGAAAAGCTGGGCCTGAGTGCAAAAAGAGGTTTAAAGTTGGTGGCCAGACAAACACTTTACGGTCACAACTATCCACTCCTTGATATTGACATGAATCCTAACCCGGATTTCTGGTTGTCTTGGCTGCATAAGAAGTTTGTTGGTCAAAGAGTTTTTGAAGTTTACCATGATGGGGATATTATGACCAGGATTTATTCTCACTGTACAAAAGCTAGCCAGGATTATAGTGCCGGAGCTATTACTGTGTTTGCATTGAATGTCGATAAGGAAAATTCTGTGTCTCTTATATTTGAAGGGATCTTAAAAAACCAACCTCTGGATTTGTATTTAGTTGAGCCAGATATAAGTGATCAAGATAATCATTATTATTCCTGGTCACCTGAAGTGGCCATGCTTTCCAAATGGAGTAAGGTAAATGGCGAAAGATTAGAGATGCTGAACGAATCGACCATGCCTGATTTATATCCAAAGAAATTGTCACCAGAAAGTCCGGTTATACTTCCTCCACTCAGCTTTGCCTTCATTGTTTTCCCGGAAGTGGACGTTCACAACTGCCTTTGA
>hya3_Haemadipsa_yanyuanensis
ATGAGGATGCTGATATTTTCCATCGTCGCCATTATTTTCAGCATAAGGACGGAGAAGGTTTACGTTGAGATCGATACATCGAAGATAATCAATACTGTATCGAAGTTATTCCACGGAGTGGCTCTCGATACGTCCTTGTTTACCGACGAAGGTTTGAGAAAGGACATTGACATCAAATCCGAAAAATTAGCGACTCTACTCCGGGCCATATCTCCCGGCTATTTCAGGCTTGGAGGTACATCGGCCAATTGGCTCTTCTACGGCATTCCCAGCCAAAAGCTCAAAAGCATCAGATACCCAAAGGCTAATATAATTACAGATGAAAATCTGATTGACATAATAAACCTCACCAAGAAATCCCAGATGAGACTTTTGTACGATCTCAATGCGAACCTCAGATTCGGTTCAGAATGGAATCCGTCAGATGCCATCAAGTTGTTCGAATTTTTAAAAGATCGAAGATTTGGCGATAACATCGACTGGGAACTCGGAAACGAACCCAACCACGACTCCCCAGCCCAAAAAACCCTAATACCCCCAGAACAAGTGGCCCACGATTTCATCAATTTGAGTCACCTCATCAATACTTACGAAGTGTTCAATAAAAGTTCGTTGGTGGGACCAGATGTAGGCGGCGGTGGTCTCGAGTATATCAAAAAGGTTGACGAGATTGCTGGAAAATATTTACAAGCGTACACGATCCATCATTATTACTTTGACGGTCGCAAAGCCACGCCAGAGAACTACACCGACCCCACGAATTTTGCGAAGTTGGAAATATTCTTCATGAGGATCAATCAGATATTGAACACTTCCGATAACCAGGGGAAGCCGATATGGTTGGGGGAGACTAGCAGTGGTTATGGGAGCGGTACCAGGAATGTGTCTGATCGATACGTATCGGGATTCCTATACCTGGACAAATTGGGATACAGCGCAGCGAACAACATCAGCGTGGTGATACGGCAGACCATATTCAACGGTCATTATGGTCTCATCGATTTTAGAACTTTTGAGCCTCATCCGGATTATTGGCTTACCTGGGTGCATCATCAGCTGGTCGATAACAAGGTCTTCAAAGTCGAGGTTTTCAGTTCCGAGAAATCGCCGAAAACAACCCGCGTTTACGCCCAATGCACGAAAAATAAATATTATTCCGAGGGGGCGGTCACCTTGTTCGCTCTCAACGTTCACCCAAGCGAGACCAAGAACTTCTTCTTTGACATGACGAGTGAATTCTCCGGACCAATACACGCCTACACCATGAGGCCGCTGAAAAAGGATATACTGTCCAAGGACGTGATGATCAACGGGATATTGATGAAGATGAGATCAAAGAGTTCTATGCCAATTCTGCCACATCCGAAACTGGTGAAAAGGATTTCGTTGGCACCACACACTTTCGGTTTCTTCGTCTTTCCACACGCAGACGTCGAGAAATGTCGCTCCAAGTCTTATTATAATATTGCGTAA
>hya4_Haemadipsa_yanyuanensis
ATGATTTATCCTGCATTTGTCATTTTGTGTTTTAATTTATTATTTCATTGGTCTTTAACTACAGGTCAAAAAGAAGTGAAAGTAAGCATTGATGAATCTAAAATCATTGCTACTGTCAACGAATCTTTCCATGGAGTTGCTTTTGATGCGTCTCTCTTTACACCAAAGGGTTTATATAAATTTGTGAACATCACAGCACCAAAGTTAGTGACTTTGTTGAAAGGCCTTTCTCCTGGTTACTTCAGAGTCGGTGGAACATTTGCCAATTGGTTGTTTTTTGAATTGGAAGAAAACAATGAATGGCAAAACTATTGGGCATTCAATAATAATACAAAAGAAGAGAAGGAGAACGACACTAGGGGATGGTTGTTTAGGGCACCCAATAACATGCCCAGCAAAACGTTTGACCAATTAGTAAATCTGACAATGGAGAGCGAAATGAGACTTTTGTTTGATCTGAATGCTGAAATTAGAGTTGTTAAAAATGATGACAATTATGATGAATGGAATCAATCAGAAGCTATTAAATTGTTTAAATACTGCTTAGACAAGAAATATGGTGAAAATATTGATTGGGAACTTGGAAATGAACCGAATCACATATCTGCTCATAACTTAAGCGAAATACAAGTTGGACAAGATTTCTTACAACTTCAAAAGCTTCTACAAAAATCAGAATATGAGACACTCAATAAAGGATCCCTTGTTGGACCTGATGTGGGATGGATGGGAGTGAGTTACATTCGAGGATTGGCAGATGCTGCTGGTGAAAAAATGACAGCTTTTACAATTCATCAATATTATTTTAATGGAAAGACTGCAAATAAAACTACATATATGAATGCCTCATATTTTTACAATCTACAAAAATTATTTGACAAAGTAAAAGAACAGTTAAAAGATTCTCCTCATAAAAACAAACCAATATGGCTTGGTGAGACAAGCGCAGGATACAACAGTGGAACAGTTAATGTTTCTGATACTTATGTCTCAGGATTTTTATGGCTGGACAAGTTGGGACTAAGTGCTGCCAATAACATCAAAGTTGTTATAAGGCAAACAATTTACAATGGTCATTATGGACTTCTTAATAAAACTACCTTGGATCCCTTTCCAGACTATTGGTTAACATATGTGCACAACAAACTGGTTGGAAACAAAGTATTTAAGGTTGAAGTAGGAGATCCCTCCAATGAAACCAGAGTATATGCTCAATGCACAAAACTAACATCAGGTGCAAATGTTCAGCAAACATATACAAGTGGTTCGTTGACTATATTTGCCTTGAATGTTAATGAAAATCCAGTTACATTGAAATTAGAGTTCAAAAATCCAAAAGATAATTATAAAACATATGACGAGTATGTGTTAACTCCTGGTGACGGTGATGTCTTATCTAGAAAAGTTATGTTGAATGGCGAATTATTGAAAATGGAGGGAGATAATAAGTTACCGAATTTGGTAAAAAAGAGTAATTCCAAAGAATCAATCGTTTTGCAAGGAAAAACATTTGGATTTTTTGTTTTCCCTAATGCTGGAATTAAATTTTGTACATGA
>hya1_Dinobdella ferox
ATGATGCATGTAATTGTGATAGCAAAATTATTTGCGTTAATTTTTGTTACGCATTCTTTATGTGATAAGGTTTGCAAAGTTACTGTTGAGACAGACGTTGTAAAAAATAAAGTTGAACAATTTTATATTAGTTTTTGCATCGACTCCTATATGTTTGATCCAAGTGTAAGATGGCACAAATTTGACTTTAGTTCTCCAAAATTGCACACTCTGATGTTGAGCATGAGGCCATCAATCCTACGAATAGGAGGTGGCCCTGCAGATATGCTTTTTTTTGATGTGTCACAAGATGCTTTGAGTTCATCTGAGGTGAAACCTAGTCCCATTGTAATGAAAGAAATTGATTTAGTAAATCTCATAGAATTGACTAGATCGACAGGAAGTCGGTTGTTATTTGATCTTAATGCCAGAGTTAGATATGGATACCAATGGGATCCTTCAAATGCCATCAAAATTTTAGAATTTTGTCAGAAAAAGGGATATTGTGAAAACATGGATTTTGAACTAGGAAATGAACCTGACTATTTAATCCCTGAGTTAATTACTCCGGAAATACTGGGTCAAGACTTCAAAATACTTCACAAGATAATTAAACATTATTCTGCCTTTAACAATAGCGTCATTGTGGGACCTGATATAATTTCTGTAGAAAAACTTGCACTCAAATATTTGAAAAGTGTCGTGAACAATACAGGAGAGTTTTTGAGAGCTGCAACTTTTCACCACTATTATTTCCGAGGTGATATTGCCACTTATGAAGAATATTTAAAAGCACAGTATTTTAGCAGCCTAGAGAATCACATTAAGTCTATAAAAAATGCATTATCTGAGACTAAATATCCAAGCATTGACTTTTGGATTGGGGAGACCAGCGACTCGTGGCACTCTGGTACCCCCAATGTATCTAACAGATTCGTTTCAGGATTCTTATGGCTGGACAAGTTGGGATTAAGTGCCCTCATGGGTGTAAAGGTCATCATGAGACAGACACTGTATGGGTACGATTATTCATTGTTGGATGAAGACCTCAATCCTAACCCTGATTTCTGGCTGTCTTGGCTGCACAAAAGATTTGTCGGCAGACAAGTATTCCAGGTCAAATCTTCATGCAATTATGACGACGCAGAGACCTGTAGAATATATGCCCACTGCACCAAACCAAGTTCAGCATATCGAGCTGGATCGCTGACCCTGTTTGCACTGAACATAAACAAAAGTCAGCAGGTGTCGTTACTGTTCAATGGAATCCTGGAAAGACAGAATTATCACATTTATCTCGTCGAGCCTGGAGATGAAAACAGCTTGCCGGTGCTGTCCAAGTGGTGTAAAGTTAATGGAAAATTAATGAAGATGCCATCGAACATGGAGATGCCCGAGGTGAAGCCAAGAGCTCAGGATCCAAGCAAGCCGTTAACGCTTCCGCCTCTTACGTACGCATTCGTCGTATTTCATGAGGTCCGCCTCCCGATCTGCCGCGATGAGCGGCCTGGCGATTTCTCCTTTCATTTGTAA
>hya2_Dinobdella ferox
ATGCTGCTATTGTTGATATTTTCAGCATTGATCGTTTTGATTTTGGTCGGGCTAGCTGGAGGAAAGCTCCTGTTTGTCCCTAAGGAACCCCAGAATGATGTCTTTGTTGCGGTGGAAACCAATACCATTATAAACGAGGTAGAACCTTATTTTTTGAGCTTCTGCATCGATTCAGACATGTTTGATCCACAAATTCGCTGGATGAAATTCAATTTTAGTTCAGTAAAGCTGCAGACATTGCTAAAGTCTTTGTCTCCTGCATACCTCAGGGTTGGAGGCTATCCAGCAGATTATCTTTTCTTTGATATTCCTTACAGACTATTAAATGCTTCTAAAGTGTCCAATGAAATAGTTTACATGACCAAGGAAGATGTCATAAATGTGGTGAAGCTGACAAAGATCACAGGGAGTCGACTTCTGTTTGATTTGAATCTCCAGTTGAGATACGGAAAGAGATGGGATCCATCCAATGCCATACTTTTAATGGAATTCCTTGCTCAAAAGGGCTATGGAGACAACATTGACTGGCAACTAGGAAATGAACCAAGTTACTGGGCAAATGGTTTGGCCACTCCTGAACAATTGGCAAAAGATTATATAATCCTACACAACCTTATTAGGCAGTATCCATTGATGAATGGTAGTATCATTTCAGGCCCTGACATAATAACTGTCAACAGAAATGGACTAGTTTATTTGGAGGCCCTGGCAAATTATTCTGGTGATTTTGTGAAGTCTGTGTCATTTCATCATTACTACCTGAGAGGAGATAAGGCTACTTATGAGACCTACCTCGACTCGAAATTGTTTCAAAACCTGGATGATGTGATAGATATGGTGAAGGAGACTTTAAGTGGGACATCCCATCCATTCCTTCCGATCTGGATTGGAGAGACAAGTGACGGATGGAATGGAGGCACGCCCAACGTGTCTGACAGATTTGTGTCAGGTTTCTTATGGCTGGAAAAACTTGGCCTGAGTGCAAAGAGAGGAATAAAGCTTGTAGCCAGACAAACCTTGTATGGCCACAACTACCCACTTTTGGATAATGACATGAATCCTAACCCTGATTTTTGGCTATCTTGGTTGCATAAGAAACTAGTTGGTCAGAAGGTTTTTGAAGTTTACCATAATGGTGAAGTGATGACTCGAATCTACTCTCATTGCACCCAAGCCAGTCAACAATACAACAAAGGCTCTCTGACCATTTTTGCTTTGAATGTGGACCCTGAAAAATCTGTTTCCCTTTATTTTGAGGGGATCTTGAGGAGGAAGCAGTCTGTTCATTTGTACCTGGTTGAACCTGATGTCAGTGCTTCAGATGATCATCATTATTCTAAATCTATGGAAGTATCCATGCTATCAAAATGGTGTAAGGTGAATGGCAGAAGATTAGAAATGGAGAACGATTCAACCATGCCCGAGTTATTCCCGGAGCAGTCAAGCACCGATAGTCCTGTGGTGCTTCCTCCCCTCACCTATGCGTTTGTCGTGTTTCCAGAAGCCGGCGTTCGCGAGTGCCTTTAA
>hya3_Dinobdella ferox
ATGAAGTTGTTGGTGACATCACTGCTGATCGTTGCAATCTTCGTGACTGTAAGAATTACACAGGCAGAAAAGGTTTACGTTGAGATTGAGACGAAATGTGTAATCAGCACCGTTTCAGAATTGTTCCACGGAGTGGCTTTAGACACATCACTCTTTACGGACGAAGGTCTCAGAAAGGACATCAACATAACATCCGAAAAGTTGGCAACATTGCTGCAGGCCATATCTCCCGGCTACTTTAGACTGGGAGGTACATCGGCCAACTGGCTCTTTTACGGCATACCAAGTCCGAAGCTGAAGAGTCTCGGATACCCAAAAGCGAATATAATTACAGACGAAAACCTCAGAGACATCATATCACTAACGAGGAAGACCGGTCTGAGACTTCTGTACGATCTGAACGCGAATCTGAGGTTTGGCTCGGAGTGGAATCCTTCAGACGCCATCAAGTTGTTTGAATTCTTCCGGACGAATCGGTTCGGGGATAACATCGATTGGGAACTTGGAAATGAGCCGAACCACGACTCACCGGCCCAGAAGACCCTCCTGCCCCCCGACCAGGTGGCACTGGACTTCATCAACCTCAGTCACCTCCTCAATACCTACGACATCTTCAATGGCAGTGCCCTGGTAGGACCTGATGTCGGAGGGGCAGGTCTGGAATATTTCAGAAGGGTCGACTCCATCGCAGGAAAGTATCTCCAGGCTTATACCATCCATCATTACTATTTCGACGGGCGTAAAGCGACGCCGGATAATTACACCGATCCTTCCAACTTCGCGAAGCTTGAACTCCTCTTCACGAGAATATCTCAGATACTCGAAACCTCGGGGAACCGGGGAAAACCCATCTGGCTGGGAGAGACGAGTAGTGGCTATGGGAGCGGCACGAGAAACGTGTCAGATCGATACATATCGGGATTCCTCTCCCTGGACAAGTTGGGTTTGAGTGCGGCGCACAACATCAGCGTCGTCATCAGACAGACGATCTTCAACGGCCACTACGGACTTCTGGATTTCAGGAACTTCGATCCCTATCCGGACTACTGGCTCACCTGGGTGCACAGTCAACTCGTAGGCAGGAAGGTCTTCAAAGTGAACATCTACAGCTCGGAGAAACTTCCCAAAACGACGAGAATCTACGCTCAGTGCACGAAGACCACGCACTACTCCGAGGGGGCGGTCACCGTGTTTGCCCTGAACGTCCACGCGACGGAGACGAAAAACTTTTTCTTCGACAGAGGGAGCGACTTCGAGGGCCCGATACACGCCTACATCATGAGGCCTCTCAGGAGGAACCTACTCACCAAGGACGTCATGGTAAACGGTGTGATTATGAAGATGACGCCCAAGTTGAAGATGCCCGTTTTACCGCCTCCGAAACTGGTCAAGAGGATGTCACTCAGTCCTCGCGCCTTTGGTTTCTTCGTTTTTCCTCGGGCCAATGTCTCCCTCTGCCGCTCATGA
>hya4_Dinobdella ferox
ATGATTGCAATCCTGTTACTTGGTGTGCTTCGTCAAGCTCTTCTGCCCCTTTGCTGTGCCACGGAGGTGCAAATCGAGGCAACTATCGACACGGACAAAGTCGTTGCCACGGTCAGCGAATCCTTCCACGGTGTTGCCTTCGATGCTTCCCTCTTCACTCCGAAAGGATTGTATAGTTTCGTCAACATCACGTCTACAAAATTGATTAATCTGCTGAAAGGACTTTCCCCAGGCTACTTCAGAGTAGGTGGAACGTTTGCCAATTGGCTCTTTTTTGACATGAAAGAGGGGGAAACAGGACGATGGGAAGACTGGCCTTTCAAGAATGCGACCCCCGAAGTCAAAAACAAAACAAAGGGATGGCTGTTTAGACCACCAAACAACTTAACAAATGTCACGTTTGACACATTGGTGCAGCTCACCAAAAAGAGTAACATGAGACTCCTGTTTGATCTAAACGACGAAGTCAGACTACACGGGGAGTGGGTTCCAGACCAAGCCATAAAACTTTTTGATTACTGCGTCCACAAGGGCTATGGTGATAATATTGACTGGGAGCTTGGAAACGAGCCGAACCACATATCTGCTCACAACTTGACCGAACAGCAAGTTGGTGAGGACTTTAAGAAACTCCAGGAAATACTACAAAAGCCAAAATATGCCAATATTAGTAAAGGTGCCCTGGTTGGTCCAGATGTTGGCTGGATGGGAGTCACTTACATCAGGGGGCTGGCAAACGTATCCGGAGAAAAGATGAGCGCTTTCACCATTCACCATTATTATTTCGATGGAAAAACATCAACCGTTGAAGAGTACATGAATGCATCGTATTTTGAGAATCTCCAGAAGCTGTTCGACAGAGTAAAAAATATCATGGAAGGTTCTAAATACGCAGACAAACCAGTGTGGATCGGAGAGACAAGCAGTGGGTACAATAGCGGAACCGAAGGAGTCTCAGACACATACGTGTCCGGATTTCTATATTTGGACAAGCTGGGTCTAAGCGCCCTCAATAAAGTACAAGTCGCAGTAAGACAAACGATATACAACGGCTACTACGGATTGCTTAACAGAACTACCTTGGATCCAAATCCGGATTACTGGCTCATGAATGTTCACAACAACCTCGTCGGTAGGAAGGTTTTCAAGGTTTCATTGAACAACAACCTGAAAAATACCGTCAGGGTTTACGCCCAGTGCACAAAAACCGAGAATAATAGCAACTTGAATGAGAATTATAAAAAGGGTGCCTTGACGGTGTTTGCCTTGAACGTTGGAGATAAACCTGTCAAAATAAATATAGTTTCACCTTCAAACACGGTTACATATGGAAATAAAGAAATCCATGCTTACGTCATGACTCCAGAGTACAACATTACCTCCAGGAATGTCCTTTTAAATAACAATTTGCTGAAATTGGATGCAAGCGATCAGCTACCGAAGCTCTCAGCGCGAAGGCAAAGCATCGTAATGCTGGAGGAAAAGACGTTTGGATTTTTTGTCATTCCGGATGCAGAAGTCGAAGCGTGCAAAAAGAAAGATTAA
