# Supplementary material for: Feeding Strategy Shapes the Evolution of the Hyaluronidase Gene Family in Medicinal Leeches
Source: Ecol Evol. 2026 Jul 14;16(7):e74049. doi: 10.1002/ece3.74049 (PMC13368403; doi:10.1002/ece3.74049)
Supplement: Supplementary file 1 — Supporting Information S1: FASTA file of hyaluronidase gene family CDSs from eight leech species and one outgroup. Supporting Information S2: Table S1 (pairwise sequence identities of hyaluronidase gene family members in eight leech species), Table S2 (summary of RNA‐seq read mapping rates for all samples), Table S3 (phylogenetic ANOVA comparing hyaluronidase gene expression between hematophagous and non‐hematophagous leeches) and Figure S1 (comparative expression of hyaluronidase gene family members hya3–hya5 across leech species). Supporting Information S3: Excel file of TPM values for hyaluronidase gene family members (hya1–hya5) in six leech species, 12 samples per species. [file ECE3-16-e74049-s001.zip › ece374049-sup-0003-Supinfo03.xlsx]

## Sheet: Sheet1
Supplementary Material S3. TPM values of hyaluronidase gene family members (hya1–hya5) in 6 species, 12 samples per species.
Sample ID	Species	hya1	hya2	hya3	hya4	hya5
Hman01	Hirudinaria manillensis	34.6062	36.8062	8.64808	0	67.5339
Hman02	Hirudinaria manillensis	74.7432	40.4049	10.8243	0.10533	46.3617
Hman03	Hirudinaria manillensis	44.1925	51.9858	8.08317	0	77.189
Hman04	Hirudinaria manillensis	56.657	31.4863	10.3633	0	57.6127
Hman05	Hirudinaria manillensis	39.4009	14.4778	17.0021	0.030595	26.7535
Hman06	Hirudinaria manillensis	72.3974	37.051	8.3338	0	26.5641
Hman07	Hirudinaria manillensis	41.6906	15.4345	8.97826	0	27.5864
Hman08	Hirudinaria manillensis	57.8827	61.464	4.0823	1.14216	5.74623
Hman09	Hirudinaria manillensis	48.9128	24.1981	10.3279	0	28.8845
Hman10	Hirudinaria manillensis	34.7806	12.3098	14.8754	1.02604	33.8285
Hman11	Hirudinaria manillensis	54.1505	29.3549	14.1746	0	9.57324
Hman12	Hirudinaria manillensis	45.482	12.5861	10.3096	1.97024	22.2753
Hnip01	Hirudo nipponia	27.2064	36.7466	11.6701	304.766	10.4175
Hnip02	Hirudo nipponia	37.4588	23.9698	13.3054	6.96931	17.0143
Hnip03	Hirudo nipponia	44.7766	25.073	15.4138	92.9607	10.4645
Hnip04	Hirudo nipponia	53.0476	48.2749	15.4236	24.8687	9.16874
Hnip05	Hirudo nipponia	37.8199	32.2386	15.7984	31.7467	3.97238
Hnip06	Hirudo nipponia	30.5945	21.1193	17.989	36.5382	7.21276
Hnip07	Hirudo nipponia	46.5981	39.3858	19.8576	117.216	9.66712
Hnip08	Hirudo nipponia	42.1911	41.3953	15.2962	375.884	47.4541
Hnip09	Hirudo nipponia	34.6669	31.6705	10.2726	149.203	9.33699
Hnip10	Hirudo nipponia	19.4202	12.755	6.48428	9.80096	10.2252
Hnip11	Hirudo nipponia	33.7676	21.7635	26.5542	11.5959	6.67569
Hnip12	Hirudo nipponia	39.815	22.8333	9.53911	11.7585	9.92264
Htia01	Hirudo tianjinensis	39.0457	47.2498	88.7809	0	2.18631
Htia02	Hirudo tianjinensis	38.3193	31.1001	28.7319	4.43222	5.02281
Htia03	Hirudo tianjinensis	29.9806	47.8993	68.2726	17.8047	30.3875
Htia04	Hirudo tianjinensis	33.8793	25.7406	51.53	5.4186	10.9251
Htia05	Hirudo tianjinensis	39.1017	43.9281	53.4662	0.229845	2.24741
Htia06	Hirudo tianjinensis	34.857	28.1794	93.4083	0.319153	0.301772
Htia07	Hirudo tianjinensis	28.8355	40.9227	18.9271	8.40787	36.6888
Htia08	Hirudo tianjinensis	19.1464	40.8816	15.6245	109.024	84.8602
Htia09	Hirudo tianjinensis	38.0358	78.8333	44.0112	0.155292	0.498991
Htia10	Hirudo tianjinensis	35.3182	41.2568	15.8795	0	3.45104
Htia11	Hirudo tianjinensis	33.5339	46.3651	22.6139	37.3262	44.2619
Htia12	Hirudo tianjinensis	25.0824	33.363	13.1036	7.45529	46.3418
Wacr01	Whitmania acranulata	13.6459	17.5279	13.3397	0.40025	0
Wacr02	Whitmania acranulata	13.9273	17.8707	24.6562	13.568	0
Wacr03	Whitmania acranulata	16.0589	29.3001	55.8417	18.6534	0
Wacr04	Whitmania acranulata	14.8039	19.7037	38.6104	0.599935	0
Wacr05	Whitmania acranulata	12.8981	21.5119	24.8731	15.6721	0
Wacr06	Whitmania acranulata	12.2932	22.1907	63.7274	0	0
Wacr07	Whitmania acranulata	17.6271	14.2578	66.0524	0.04445	0
Wacr08	Whitmania acranulata	16.1268	23.2672	65.1568	11.1125	0
Wacr09	Whitmania acranulata	14.5922	20.2221	55.5041	0.138175	0
Wacr10	Whitmania acranulata	11.6355	22.2526	44.4584	0	0
Wacr11	Whitmania acranulata	13.7125	21.582	11.3973	0.152158	0
Wacr12	Whitmania acranulata	14.4907	16.4543	21.0678	0	0
Wlae01	Whitmania laevis	22.5706	16.7642	18.9782	1.43058	0
Wlae02	Whitmania laevis	20.337	0	16.1366	0.371117	0
Wlae03	Whitmania laevis	20.42	0	13.1927	0.678483	0
Wlae04	Whitmania laevis	21.0449	1.8455	25.5932	0.134883	0
Wlae05	Whitmania laevis	23.6441	8.17164	17.0163	1.36936	0
Wlae06	Whitmania laevis	20.2318	6.04353	13.2159	0.787324	0
Wlae07	Whitmania laevis	18.6783	7.10357	12.1415	0.985457	0
Wlae08	Whitmania laevis	17.2777	5.70946	16.5673	0.740984	0
Wlae09	Whitmania laevis	19.9737	9.99293	27.8525	4.33521	0
Wlae10	Whitmania laevis	22.8224	0	13.3685	0.906715	0
Wlae11	Whitmania laevis	15.5648	4.36238	18.0198	1.96997	0
Wlae12	Whitmania laevis	16.2915	3.12465	22.2123	0.438946	0
Wpig01	Whitmania pigra	16.8799	17.4953	6.21461	55.7737	0
Wpig02	Whitmania pigra	20.1493	8.98891	24.3768	35.4593	0
Wpig03	Whitmania pigra	17.429	27.8958	19.164	20.969	0
Wpig04	Whitmania pigra	16.4397	13.1033	8.33629	5.89915	0
Wpig05	Whitmania pigra	14.6913	10.1658	6.44379	12.928	0
Wpig06	Whitmania pigra	16.2502	12.737	14.9355	6.45144	0
Wpig07	Whitmania pigra	20.2549	12.5868	19.1089	57.7721	0
Wpig08	Whitmania pigra	22.3441	17.3616	19.7486	73.3126	0
Wpig09	Whitmania pigra	22.5394	20.0511	17.4796	0.280815	0
Wpig10	Whitmania pigra	18.9852	12.3914	13.5805	47.9892	0
Wpig11	Whitmania pigra	23.4969	14.1854	17.8931	13.2625	0
Wpig12	Whitmania pigra	30.9489	27.2836	23.4424	0.313919	0
Note: All location abbreviations are defined in the Abbreviations section of the main text.
